# Supplementary material for: Quantitative phosphoproteomic analyses identify STK11IP as a lysosome-specific substrate of mTORC1 that regulates lysosomal acidification
Source: Nat Commun. 2022 Apr 1;13:1760. doi: 10.1038/s41467-022-29461-8 (PMC8976005; doi:10.1038/s41467-022-29461-8)
Supplement: Supplementary file 5 — Supplementary Data 3 [file 41467_2022_29461_MOESM5_ESM.xlsx]

## Sheet: protein_quant_17262
Protein Id	Gene Symbol	Description	Group ID	Number of peptides	Collapsed?	KO/WT	wt	KO	default~rq_126_sn_median	default~rq_126_sn_mean	default~rq_126_sn_std_dev	default~rq_126_sn_sum (WT1)	default~rq_126_sn_scaled	default~rq_127_sn_median	default~rq_127_sn_mean	default~rq_127_sn_std_dev	default~rq_127_sn_sum (WT2)	default~rq_127_sn_scaled	default~rq_128_sn_median	default~rq_128_sn_mean	default~rq_128_sn_std_dev	default~rq_128_sn_sum (WT3)	default~rq_128_sn_scaled	default~rq_129_sn_median	default~rq_129_sn_mean	default~rq_129_sn_std_dev	default~rq_129_sn_sum (KO1)	default~rq_129_sn_scaled	default~rq_130_sn_median	default~rq_130_sn_mean	default~rq_130_sn_std_dev	default~rq_130_sn_sum (KO2)	default~rq_130_sn_scaled	default~rq_131_sn_median	default~rq_131_sn_mean	default~rq_131_sn_std_dev	default~rq_131_sn_sum (KO3)	default~rq_131_sn_scaled
sp|Q80YX1-2|TENA_MOUSE	Tnc	TENA_MOUSE Isoform 2 of Tenascin	104	1	C	0.00542827	1.82055	0.00988243	0	0	0	0	0	1.82055	1.82055	0	1.82055	99.4601	0	0	0	0	0	0.00986826	0.00986826	0	0.00986826	0.539123	0	0	0	0	0	1.41679e-05	1.41679e-05	0	1.41679e-05	0.00077402
sp|Q3U3I9|ZN865_MOUSE	Znf865	ZN865_MOUSE Zinc finger protein 865	965	3	C	0.340919	16.5257	5.63393	0	0.499849	0.865764	1.49955	6.76702	2.77466	2.52776	0.832043	7.58328	34.2212	2.77238	2.48096	0.875662	7.44287	33.5875	0	0	0	0	0	0.0126331	0.00905017	0.0078941	0.0271505	0.122522	0	1.86893	3.23708	5.60678	25.3018
sp|O09164|SODE_MOUSE	Sod3	SODE_MOUSE Extracellular superoxide dismutase [Cu-Zn]	5147	4	C	0.347261	1228.04	426.452	68.6911	100.048	97.155	400.194	24.1883	69.9468	107.794	112.611	431.176	26.0609	64.1391	99.1684	102.821	396.674	23.9755	13.6444	31.3298	41.8525	125.319	7.57446	23.6641	39.8365	44.8952	159.346	9.63109	19.103	35.4468	41.9068	141.787	8.56982
sp|Q61781|K1C14_MOUSE	Krt14	K1C14_MOUSE Keratin, type I cytoskeletal 14	320	2	C	0.368299	433.375	159.612	67.9782	67.9782	37.865	135.956	22.9274	63.8774	63.8774	31.4937	127.755	21.5443	84.8319	84.8319	40.0146	169.664	28.6118	22.1863	22.1863	1.75804	44.3725	7.48289	32.7729	32.7729	1.93768	65.5458	11.0535	24.8466	24.8466	0.685815	49.6932	8.38016
sp|Q8K2Q9|SHOT1_MOUSE	Kiaa1598	SHOT1_MOUSE Shootin-1	3054	2	C	0.432794	1726.34	747.149	302.337	302.337	341.421	604.674	24.4462	291.284	291.284	329.808	582.568	23.5525	269.549	269.549	284.736	539.098	21.795	116.202	116.202	69.1482	232.403	9.39576	133.67	133.67	107.45	267.341	10.8082	123.702	123.702	71.6476	247.405	10.0022
sp|P70170|ABCC9_MOUSE	Abcc9	ABCC9_MOUSE ATP-binding cassette sub-family C member 9	5590	2	C	0.466819	2200.6	1027.28	380.859	380.859	371.896	761.719	23.5981	370.092	370.092	376.074	740.184	22.931	349.347	349.347	342.828	698.694	21.6456	157.044	157.044	29.1476	314.089	9.7305	186.928	186.928	96.4299	373.856	11.5821	169.667	169.667	56.0124	339.335	10.5126
sp|P26618|PGFRA_MOUSE	Pdgfra	PGFRA_MOUSE Platelet-derived growth factor receptor alpha	1738	24	C	0.498968	17622.5	8793.08	221.412	251.423	172.287	6034.15	22.8431	179.125	236.109	165.011	5666.62	21.4518	204.689	246.74	169.581	5921.76	22.4176	93.7808	116.22	84.3201	2789.28	10.5592	91.9329	124.563	88.9495	2989.5	11.3172	92.1537	125.596	88.317	3014.3	11.4111
sp|Q5DTZ6|RN150_MOUSE	Rnf150	RN150_MOUSE RING finger protein 150	2408	3	C	0.502834	1834.8	922.601	271.026	209.839	136.164	629.517	22.8301	230.306	186.692	111.23	560.077	20.3117	289.929	215.069	140.291	645.208	23.3991	108.342	92.3018	38.566	276.905	10.0422	161.612	123.923	66.9587	371.769	13.4826	109.301	91.3091	36.1789	273.927	9.93425
sp|P00329|ADH1_MOUSE	Adh1	ADH1_MOUSE Alcohol dehydrogenase 1	5396	3	C	0.518849	2184.94	1133.65	288.417	252.793	186.701	758.38	22.8525	254.851	221.504	162.881	664.511	20.0239	302.471	254.016	186.906	762.047	22.963	112.142	117.449	81.4551	352.348	10.6174	116.257	124.56	77.9691	373.681	11.2602	139.174	135.875	90.4936	407.624	12.283
sp|P61793|LPAR1_MOUSE	Lpar1	LPAR1_MOUSE Lysophosphatidic acid receptor 1	5893	2	C	0.519701	139.26	72.3734	22.0421	22.0421	2.96314	44.0842	20.8305	27.0647	27.0647	11.4549	54.1295	25.577	20.523	20.523	4.80421	41.0459	19.3949	11.167	11.167	3.59777	22.334	10.5532	13.1034	13.1034	2.44611	26.2068	12.3832	11.9163	11.9163	7.29915	23.8326	11.2613
tr|G3X9N3|G3X9N3_MOUSE	Pnmal2	G3X9N3_MOUSE MCG16539	2231	2	C	0.524626	2061.85	1081.7	378.722	378.722	286.098	757.444	24.0952	341.91	341.91	201.989	683.819	21.7531	310.292	310.292	201.717	620.584	19.7415	169.03	169.03	14.9798	338.061	10.7541	188.085	188.085	0.3479	376.171	11.9664	183.733	183.733	20.0112	367.466	11.6895
sp|A2AM05|CNTLN_MOUSE	Cntln	CNTLN_MOUSE Centlein	4626	6	C	0.525203	4085.75	2145.85	104.573	231.258	255.964	1387.55	22.2664	100.614	227.145	257.139	1362.87	21.8703	113.892	222.555	238.527	1335.33	21.4284	81.6657	108.691	84.4182	652.143	10.4651	91.0712	124.51	102.825	747.059	11.9883	98.1008	124.441	91.9176	746.646	11.9816
sp|O88393|TGBR3_MOUSE	Tgfbr3	TGBR3_MOUSE Transforming growth factor beta receptor type 3	5330	8	C	0.535624	3037.51	1626.96	159.541	125.729	75.0152	1005.83	21.5637	151.552	126.809	79.3116	1014.47	21.7489	164.413	127.151	76.2321	1017.21	21.8076	67.5191	64.6935	39.7274	517.548	11.0955	85.2324	66.4485	37.2485	531.588	11.3965	77.4409	72.2283	46.8892	577.827	12.3878
sp|Q64522|H2A2B_MOUSE	Hist2h2ab	H2A2B_MOUSE Histone H2A type 2-B	1526	13	C	0.540519	8320.83	4497.57	106.916	184.814	156.925	2402.59	18.7433	150.743	309.932	347.739	4029.11	31.4322	105.983	145.318	107.984	1889.13	14.7377	120.514	111.998	41.0293	1455.97	11.3585	107.883	112.963	49.0474	1468.52	11.4563	136.281	121.006	48.4902	1573.08	12.2721
tr|E0CX23|E0CX23_MOUSE	Gm16039	E0CX23_MOUSE MCG2776, isoform CRA_c	5594	2	C	0.540791	761.771	411.959	86.0556	86.0556	11.9661	172.111	14.6636	219.858	219.858	12.9689	439.717	37.4632	74.9716	74.9716	11.2203	149.943	12.7749	76.0127	76.0127	8.96746	152.025	12.9523	50.435	50.435	0.205639	100.87	8.59396	79.5319	79.5319	3.03325	159.064	13.552
sp|P10148|CCL2_MOUSE	Ccl2	CCL2_MOUSE C-C motif chemokine 2	4261	11	C	0.54915	12510.7	6870.27	434.154	381.18	178.448	4192.98	21.6345	422.996	384.283	145.532	4227.11	21.8106	400.31	371.877	149.599	4090.65	21.1065	193.669	198.627	77.3726	2184.89	11.2734	226.916	203.481	96.5098	2238.29	11.5489	215.185	222.463	88.4003	2447.09	12.6262
sp|Q61521|EREG_MOUSE	Ereg	EREG_MOUSE Proepiregulin	6173	1	C	0.555781	199.336	110.787	51.7579	51.7579	0	51.7579	16.6895	110.975	110.975	0	110.975	35.7842	36.6029	36.6029	0	36.6029	11.8027	42.2047	42.2047	0	42.2047	13.609	32.7687	32.7687	0	32.7687	10.5664	35.8137	35.8137	0	35.8137	11.5482
sp|Q9R233|TPSN_MOUSE	Tapbp	TPSN_MOUSE Tapasin	5585	3	C	0.556705	1096.61	610.487	58.2406	124.189	120.186	372.568	21.8247	67.5914	123.631	106.236	370.892	21.7265	64.387	117.716	106.195	353.148	20.6871	48.8129	63.7358	33.8921	191.207	11.2007	43.1752	70.6193	50.3964	211.858	12.4104	51.8371	69.1406	34.8371	207.422	12.1506
tr|E9QKL6|E9QKL6_MOUSE	Ifi204	E9QKL6_MOUSE Interferon-activable protein 204	294	8	C	0.560791	1429.84	801.84	76.4944	61.2828	45.5967	490.262	21.9683	69.2236	59.0486	44.9306	472.388	21.1674	69.6887	58.3983	44.3922	467.187	20.9343	23.1968	32.9569	37.4708	263.656	11.8142	29.6906	35.282	36.4624	282.256	12.6477	25.4654	31.991	31.659	255.928	11.468
sp|Q64339|ISG15_MOUSE	Isg15	ISG15_MOUSE Ubiquitin-like protein ISG15	4564	8	C	0.563448	3597.16	2026.81	114.082	159.673	101.108	1277.39	22.7133	103.494	142.641	85.058	1141.13	20.2904	107.625	147.331	90.4721	1178.64	20.9575	73.5333	85.3079	31.1429	682.463	12.1349	71.4914	82.9092	29.482	663.273	11.7937	73.0535	85.1346	33.2133	681.077	12.1102
sp|P04918|SAA3_MOUSE	Saa3	SAA3_MOUSE Serum amyloid A-3 protein	3166	4	C	0.57559	3234.78	1861.91	231.095	267.28	95.1897	1069.12	20.9767	246.274	280.175	83.8529	1120.7	21.9888	226.11	261.24	96.012	1044.96	20.5027	138.826	154.437	56.2213	617.748	12.1206	148.044	158.669	39.719	634.677	12.4527	130.365	152.37	54.654	609.481	11.9584
sp|Q61549|EMR1_MOUSE	Emr1	EMR1_MOUSE EGF-like module-containing mucin-like hormone receptor-like 1	6288	1	C	0.576832	1024.9	591.195	351.479	351.479	0	351.479	21.7486	324.394	324.394	0	324.394	20.0727	349.027	349.027	0	349.027	21.5969	196.786	196.786	0	196.786	12.1766	191.297	191.297	0	191.297	11.837	203.112	203.112	0	203.112	12.5681
sp|P28033|CEBPB_MOUSE	Cebpb	CEBPB_MOUSE CCAAT/enhancer-binding protein beta	4091	9	C	0.57993	5511.87	3196.5	238.978	210.117	96.8355	1891.05	21.7153	224.997	200.658	89.3419	1805.92	20.7378	205.998	201.656	92.1093	1814.9	20.8409	108.242	112.644	62.2998	1013.8	11.6416	126.067	123.587	66.4463	1112.28	12.7725	121.816	118.935	68.5491	1070.42	12.2918
sp|Q99M01|SYFM_MOUSE	Fars2	SYFM_MOUSE Phenylalanine--tRNA ligase, mitochondrial	6203	4	C	0.58547	1702.67	996.863	65.3106	62.1735	42.5019	248.694	9.21248	298.509	307.335	326.967	1229.34	45.5389	60.0928	56.1591	32.0524	224.636	8.3213	88.2518	82.6391	60.2325	330.556	12.2449	70.0331	65.3656	40.9049	261.462	9.68547	104.732	101.211	88.0764	404.845	14.9969
sp|Q8BR70|YIPF6_MOUSE	Yipf6	YIPF6_MOUSE Protein YIPF6	2556	1	C	0.591164	737.676	436.087	99.8813	99.8813	0	99.8813	8.50949	548.626	548.626	0	548.626	46.7407	89.1688	89.1688	0	89.1688	7.59682	146.228	146.228	0	146.228	12.4581	98.0585	98.0585	0	98.0585	8.35419	191.801	191.801	0	191.801	16.3407
sp|Q2EMV9|PAR14_MOUSE	Parp14	PAR14_MOUSE Poly [ADP-ribose] polymerase 14	4746	2	C	0.592412	439.451	260.336	84.0189	84.0189	22.7342	168.038	24.0127	66.1678	66.1678	11.1622	132.336	18.9109	69.5384	69.5384	6.7693	139.077	19.8742	36.3001	36.3001	4.0449	72.6002	10.3746	50.4326	50.4326	11.3591	100.865	14.4137	43.4353	43.4353	6.0231	86.8707	12.4139
sp|P08905|LYZ2_MOUSE	Lyz2	LYZ2_MOUSE Lysozyme C-2	2910	15	C	0.595919	10044.7	5985.82	153.64	224.3	155.451	3364.49	20.9881	178.499	237.612	169.741	3564.18	22.2338	130.068	207.734	151.145	3116.01	19.438	93.044	124.125	65.7988	1861.88	11.6146	86.3962	124.58	70.6273	1868.69	11.6571	135.783	150.35	91.2613	2255.25	14.0685
sp|O35491|CLK2_MOUSE	Clk2	CLK2_MOUSE Dual specificity protein kinase CLK2	4102	5	C	0.598953	2994.88	1793.79	109.08	198.935	199.227	994.675	20.7714	108.155	198.532	208.803	992.661	20.7294	129.361	201.508	179.488	1007.54	21.0401	102.928	117.223	48.4371	586.116	12.2396	105.983	119.558	54.322	597.79	12.4834	93.4262	121.977	59.9077	609.884	12.736
sp|Q9Z0E6|GBP2_MOUSE	Gbp2	GBP2_MOUSE Interferon-induced guanylate-binding protein 2	1111	10	C	0.603531	7981.6	4817.14	222.506	276.198	176.518	2761.98	21.5801	200.874	253.49	158.938	2534.91	19.8059	218.059	268.471	167.433	2684.71	20.9764	138.375	156.709	89.042	1567.09	12.2441	135.452	164.398	98.059	1643.98	12.8448	130.913	160.607	84.9375	1606.07	12.5487
sp|P02798|MT2_MOUSE	Mt2	MT2_MOUSE Metallothionein-2	3355	14	C	0.605534	4423.75	2678.73	68.035	102.467	110.881	1434.54	20.1977	74.3475	118.009	128.953	1652.13	23.2612	61.0752	95.5059	100.508	1337.08	18.8256	37.8525	66.924	74.6986	936.936	13.1917	31.2233	55.3485	62.0143	774.88	10.91	50.5105	69.0655	72.0651	966.917	13.6138
sp|Q03366|CCL7_MOUSE	Ccl7	CCL7_MOUSE C-C motif chemokine 7	5219	1	C	0.608488	900.732	548.085	286.06	286.06	0	286.06	19.7444	328.293	328.293	0	328.293	22.6594	286.379	286.379	0	286.379	19.7664	172.931	172.931	0	172.931	11.936	189.845	189.845	0	189.845	13.1035	185.309	185.309	0	185.309	12.7903
sp|P62965|RABP1_MOUSE	Crabp1	RABP1_MOUSE Cellular retinoic acid-binding protein 1	2051	89	C	0.619724	55306.2	34274.6	192.982	209.44	158.364	18640.1	20.8082	184.277	207.468	152.563	18464.6	20.6123	186.897	204.511	154.174	18201.5	20.3185	112.003	125.176	89.8415	11140.7	12.4364	111.996	132.09	95.8716	11756	13.1234	111.942	127.841	89.0167	11377.9	12.7012
tr|Q9Z1M2|Q9Z1M2_MOUSE	Irgm2	Q9Z1M2_MOUSE Interferon-g induced GTPase	3713	3	C	0.621811	1754.78	1091.14	212.371	208.134	15.4391	624.401	21.9402	178.908	189.738	27.9819	569.213	20.001	195.67	187.056	23.146	561.169	19.7183	114.758	114.304	18.2203	342.911	12.0492	115.244	121.157	15.278	363.472	12.7717	128.31	128.253	24.7268	384.76	13.5197
sp|Q99PP6|TR34A_MOUSE	Trim34a	TR34A_MOUSE Tripartite motif-containing protein 34A	6174	1	C	0.628547	119.5	75.1111	41.7534	41.7534	0	41.7534	21.4548	42.0277	42.0277	0	42.0277	21.5958	35.7185	35.7185	0	35.7185	18.3538	26.9677	26.9677	0	26.9677	13.8573	19.9158	19.9158	0	19.9158	10.2337	28.2276	28.2276	0	28.2276	14.5046
sp|P54987|IRG1_MOUSE	Irg1	IRG1_MOUSE Cis-aconitate decarboxylase	2021	10	C	0.630769	5711.2	3602.45	175.176	194.661	95.0836	1946.61	20.9006	145.287	190.48	85.3684	1904.8	20.4517	154.96	185.979	89.2495	1859.79	19.9684	81.9238	117.763	64.2114	1177.63	12.6442	96.1592	123.603	64.1663	1236.03	13.2712	89.5916	118.879	57.8472	1188.79	12.7639
sp|P18581|CTR2_MOUSE	Slc7a2	CTR2_MOUSE Low affinity cationic amino acid transporter 2	5904	4	C	0.633837	573.988	363.815	14.0731	48.9297	79.5765	195.719	20.8699	7.68461	48.3057	84.4402	193.223	20.6038	12.5072	46.2615	73.4265	185.046	19.7319	9.47993	30.0829	48.3589	120.331	12.8312	8.68224	27.1312	43.0689	108.525	11.5722	12.1878	33.7397	51.9297	134.959	14.391
sp|P07091|S10A4_MOUSE	S100a4	S10A4_MOUSE Protein S100-A4	4580	22	C	0.635023	17509.8	11119.1	259.644	248.939	159.929	5476.65	19.1298	274.794	317.601	291.566	6987.22	24.4062	249.473	229.361	148.761	5045.94	17.6253	179.172	166.595	128.288	3665.1	12.8021	179.343	168.257	130.063	3701.65	12.9297	176.49	170.563	125.088	3752.38	13.107
sp|Q3UIR3|DTX3L_MOUSE	Dtx3l	DTX3L_MOUSE E3 ubiquitin-protein ligase DTX3L	2738	1	C	0.635785	45.106	28.6777	14.3559	14.3559	0	14.3559	19.4567	15.3894	15.3894	0	15.3894	20.8575	15.3607	15.3607	0	15.3607	20.8185	8.82649	8.82649	0	8.82649	11.9627	8.82584	8.82584	0	8.82584	11.9618	11.0254	11.0254	0	11.0254	14.9429
tr|F8VPZ9|F8VPZ9_MOUSE	Gltscr1	F8VPZ9_MOUSE Protein Gltscr1	4517	4	C	0.641809	1668.34	1070.76	74.9763	146.68	147.559	586.721	21.4203	73.3434	137.443	141.295	549.772	20.0713	75.2479	132.962	126.774	531.848	19.4169	71.322	85.2117	33.2562	340.847	12.4438	73.477	93.8518	46.6074	375.407	13.7055	72.5406	88.6254	37.676	354.502	12.9423
sp|Q60991|CP7B1_MOUSE	Cyp7b1	CP7B1_MOUSE 25-hydroxycholesterol 7-alpha-hydroxylase	6254	1	C	0.642284	295.082	189.527	103.561	103.561	0	103.561	21.37	92.6824	92.6824	0	92.6824	19.1252	98.839	98.839	0	98.839	20.3956	60.8417	60.8417	0	60.8417	12.5548	67.9498	67.9498	0	67.9498	14.0216	60.7353	60.7353	0	60.7353	12.5328
sp|O70145|NCF2_MOUSE	Ncf2	NCF2_MOUSE Neutrophil cytosol factor 2	6025	1	C	0.653785	267.535	174.91	96.3749	96.3749	0	96.3749	21.7823	86.0406	86.0406	0	86.0406	19.4466	85.1194	85.1194	0	85.1194	19.2384	52.4783	52.4783	0	52.4783	11.861	64.5495	64.5495	0	64.5495	14.5893	57.8826	57.8826	0	57.8826	13.0824
tr|Q9DCE9|Q9DCE9_MOUSE	Igtp	Q9DCE9_MOUSE Protein Igtp	5204	2	C	0.655109	1014.08	664.332	166.337	166.337	48.8619	332.674	19.8208	181.712	181.712	62.1124	363.424	21.6529	158.99	158.99	39.7889	317.98	18.9453	108.63	108.63	44.4167	217.26	12.9444	104.236	104.236	28.702	208.472	12.4208	119.3	119.3	31.8942	238.6	14.2158
sp|P48759|PTX3_MOUSE	Ptx3	PTX3_MOUSE Pentraxin-related protein PTX3	855	9	C	0.659599	6327.25	4173.45	238.674	229.22	125.221	2062.98	19.6461	232.331	258.54	160.459	2326.86	22.1591	226.317	215.268	110.216	1937.41	18.4503	143.569	148.767	74.7988	1338.9	12.7506	167.791	155.526	76.5472	1399.73	13.3299	163.967	159.425	86.2176	1434.82	13.6641
sp|Q3UVY1|GP149_MOUSE	Gpr149	GP149_MOUSE Probable G-protein coupled receptor 149	5078	1	C	0.659708	177.809	117.302	60.487	60.487	0	60.487	20.4964	64.4888	64.4888	0	64.4888	21.8524	52.8328	52.8328	0	52.8328	17.9027	28.8868	28.8868	0	28.8868	9.78849	45.7517	45.7517	0	45.7517	15.5032	42.6633	42.6633	0	42.6633	14.4567
sp|O88273|GREM2_MOUSE	Grem2	GREM2_MOUSE Gremlin-2	2580	8	C	0.671646	3576.6	2402.21	143.082	151.634	94.2943	1213.07	20.2896	142.674	152.587	95.2502	1220.7	20.4171	146.023	142.854	82.11	1142.83	19.1147	90.0769	98.3498	54.4092	786.798	13.1598	101.894	92.9024	51.0516	743.219	12.4309	110.4	109.024	57.4887	872.191	14.588
sp|P70213|FV1_MOUSE	Fv1	FV1_MOUSE Friend virus susceptibility protein 1	5489	4	C	0.671672	814.458	547.049	29.2694	36.9643	16.7717	147.857	10.8598	134.109	130.294	31.0246	521.178	38.2795	25.7813	36.3558	24.13	145.423	10.681	36.6993	41.299	11.0869	165.196	12.1333	35.6588	44.214	22.6535	176.856	12.9897	52.1171	51.2493	10.2792	204.997	15.0566
sp|Q05144|RAC2_MOUSE	Rac2	RAC2_MOUSE Ras-related C3 botulinum toxin substrate 2	1772	5	C	0.674086	2546.65	1716.66	167.529	173.064	26.2776	865.321	20.2969	157.287	166.218	36.4681	831.091	19.494	169.316	170.048	25.9952	850.239	19.9431	116.606	116.414	26.678	582.07	13.653	122.342	116.332	14.5812	581.661	13.6434	106.414	110.586	20.3343	552.931	12.9695
sp|Q5D1E7|ZC12A_MOUSE	Zc3h12a	ZC12A_MOUSE Ribonuclease ZC3H12A	4432	2	C	0.674959	378.369	255.384	58.786	58.786	27.0807	117.572	18.5517	67.7044	67.7044	21.2099	135.409	21.3662	62.694	62.694	24.8175	125.388	19.785	38.2414	38.2414	14.7117	76.4829	12.0683	42.2682	42.2682	26.6775	84.5365	13.339	47.1822	47.1822	21.2658	94.3643	14.8898
sp|P20491|FCERG_MOUSE	Fcer1g	FCERG_MOUSE High affinity immunoglobulin epsilon receptor subunit gamma	761	4	C	0.676635	2756.79	1865.34	228.283	276.246	187.465	1104.98	23.9064	203.917	241.421	172.284	965.683	20.8926	146.641	171.531	135.584	686.125	14.8443	143.499	173.538	119.754	694.152	15.018	130.339	145.518	110.496	582.07	12.5931	135.146	147.279	90.3404	589.116	12.7455
sp|P81068|IRX1_MOUSE	Irx1	IRX1_MOUSE Iroquois-class homeodomain protein IRX-1	6167	2	C	0.678184	683.217	463.347	111.21	111.21	21.2932	222.419	19.3988	111.249	111.249	12.7351	222.499	19.4057	119.149	119.149	20.7616	238.299	20.7837	75.2202	75.2202	15.3808	150.44	13.121	78.5448	78.5448	18.0087	157.09	13.7009	77.9085	77.9085	10.8261	155.817	13.5899
sp|Q8VI64|HUMMR_MOUSE	Mgarp	HUMMR_MOUSE Protein MGARP	4200	3	C	0.679148	335.005	227.518	39.6473	38.6393	7.82701	115.918	20.6068	35.0437	34.0073	11.8522	102.022	18.1365	42.8716	39.0216	10.6314	117.065	20.8107	13.3471	15.9389	8.12236	47.8168	8.50043	26.5431	26.8537	11.9484	80.5612	14.3214	32.7634	33.0466	12.4459	99.1399	17.6242
sp|Q08619|IFI5B_MOUSE	Ifi205b	IFI5B_MOUSE Interferon-activable protein 205-B	294	25	C	0.683618	16169.4	11053.7	176.952	219.852	186.022	5496.3	20.1899	158.258	211.166	172.478	5279.14	19.3922	170.366	215.757	168.482	5393.91	19.8138	96.4475	142.367	124.085	3559.18	13.0742	105.601	149.291	120.475	3732.27	13.71	100.519	150.488	121.328	3762.21	13.82
sp|P43275|H11_MOUSE	Hist1h1a	H11_MOUSE Histone H1.1	503	15	C	0.684377	12128.7	8300.63	193.783	228.639	166.548	3429.59	16.7875	247.706	340.005	300.44	5100.07	24.9644	191.348	239.939	186.732	3599.08	17.6172	184.338	182.189	110.441	2732.84	13.377	165.091	193.572	131.849	2903.58	14.2128	178.692	177.614	94.2082	2664.21	13.0411
sp|Q9JM90|STAP1_MOUSE	Stap1	STAP1_MOUSE Signal-transducing adaptor protein 1	4357	3	C	0.684762	1189.51	814.534	80.1988	138.516	115.896	415.549	20.7355	81.9811	127.574	90.902	382.723	19.0975	73.4083	130.414	99.869	391.242	19.5226	46.039	85.1125	79.2048	255.337	12.7411	51.7888	92.8795	79.208	278.638	13.9038	55.1266	93.5198	81.4925	280.559	13.9996
sp|Q8CAS9|PARP9_MOUSE	Parp9	PARP9_MOUSE Poly [ADP-ribose] polymerase 9	5838	5	C	0.685532	1699.86	1165.31	100.593	112.011	84.4919	560.053	19.5469	120.973	120.559	87.6538	602.793	21.0386	94.1524	107.403	76.8342	537.017	18.7429	73.0904	75.0757	43.6822	375.379	13.1014	79.3596	80.1798	50.2143	400.899	13.9921	80.9173	77.8064	45.1293	389.032	13.578
tr|Q91Z40|Q91Z40_MOUSE	Gbp7	Q91Z40_MOUSE Gbp6 protein	4587	3	C	0.697126	1474.26	1027.74	187.309	165.786	100.739	497.357	19.8783	182.904	159.273	88.4705	477.82	19.0975	196.693	166.36	92.9588	499.081	19.9473	115.357	107.679	68.0471	323.037	12.9111	122.855	115.222	65.8972	345.667	13.8156	117.098	119.68	65.3496	359.04	14.3501
sp|Q9R123|NAT6_MOUSE	Nat6	NAT6_MOUSE N-acetyltransferase 6	5746	1	C	0.697804	407.553	284.392	145.519	145.519	0	145.519	21.0304	148.365	148.365	0	148.365	21.4418	113.669	113.669	0	113.669	16.4275	97.8096	97.8096	0	97.8096	14.1355	103.348	103.348	0	103.348	14.9359	83.2344	83.2344	0	83.2344	12.029
tr|F7A6H4|F7A6H4_MOUSE	Rnf213	F7A6H4_MOUSE E3 ubiquitin-protein ligase RNF213	898	151	C	0.699249	97802.4	68388.2	190.503	218.394	137.456	32977.5	19.8432	179.768	214.852	139.088	32442.6	19.5213	195.339	214.452	128.664	32382.3	19.485	129.07	147.827	90.9347	22321.9	13.4315	125.789	152.257	94.621	22990.8	13.834	137.165	152.818	92.9329	23075.5	13.8849
sp|P01901|HA1B_MOUSE	H2-K1	HA1B_MOUSE H-2 class I histocompatibility antigen, K-B alpha chain	1718	4	C	0.699774	1957.1	1369.53	120.914	163.28	107.109	653.121	19.6332	124.618	163.675	92.7245	654.701	19.6807	121.709	162.318	92.4184	649.273	19.5175	90.2481	109.343	58.1876	437.373	13.1477	93.6093	119.234	62.3985	476.935	14.3369	93.9939	113.804	48.2859	455.217	13.6841
tr|H3BK66|H3BK66_MOUSE	Wdr37	H3BK66_MOUSE WD repeat-containing protein 37 (Fragment)	2752	2	C	0.699809	173.929	121.717	35.6188	35.6188	4.17987	71.2376	24.0955	24.6867	24.6867	5.64201	49.3735	16.7002	26.659	26.659	4.18651	53.3181	18.0344	17.9655	17.9655	0.56163	35.9309	12.1533	28.3214	28.3214	3.5632	56.6427	19.1589	14.5719	14.5719	2.06041	29.1437	9.85763
sp|Q61333|TNAP2_MOUSE	Tnfaip2	TNAP2_MOUSE Tumor necrosis factor alpha-induced protein 2	2740	13	C	0.700702	6947.33	4868.01	176.669	179.244	102.586	2330.17	19.7216	164.706	175.77	105.295	2285.01	19.3393	168.394	179.396	102.693	2332.15	19.7383	102.451	121.634	71.6419	1581.24	13.383	116.689	127.159	69.3391	1653.07	13.9909	111.724	125.669	69.6548	1633.7	13.827
sp|Q07079|IBP5_MOUSE	Igfbp5	IBP5_MOUSE Insulin-like growth factor-binding protein 5	4447	13	C	0.703449	5536.48	3894.63	99.8231	141.086	124.414	1834.12	19.4476	106.405	148.282	113.525	1927.67	20.4394	102.63	136.515	108.084	1774.69	18.8174	85.797	97.0733	66.5443	1261.95	13.3807	75.0079	93.2235	70.6368	1211.91	12.8501	101.667	109.29	68.6584	1420.77	15.0648
sp|P30204|MSRE_MOUSE	Msr1	MSRE_MOUSE Macrophage scavenger receptor types I and II	4145	8	C	0.705053	4106.93	2895.6	123.603	170.333	135.994	1362.66	19.4596	116.751	171.857	149.114	1374.86	19.6337	116.685	171.176	143.394	1369.41	19.5559	61.247	117.775	117.529	942.201	13.4551	63.6146	105.74	90.5647	845.922	12.0802	65.1983	138.435	158.241	1107.48	15.8154
sp|P20065|TYB4_MOUSE	Tmsb4x	TYB4_MOUSE Thymosin beta-4	4777	17	C	0.706746	14386.8	10167.8	324.72	272.78	126.197	4637.26	18.8855	313.21	313.419	109.391	5328.12	21.6991	301.56	260.084	121.754	4421.42	18.0065	221.133	197.632	95.0342	3359.74	13.6827	197.602	181.871	93.5327	3091.8	12.5915	195.814	218.604	96.2889	3716.28	15.1347
sp|Q61093|CY24B_MOUSE	Cybb	CY24B_MOUSE Cytochrome b-245 heavy chain	5338	2	C	0.707209	927.002	655.584	146.745	146.745	149.87	293.49	18.545	153.58	153.58	166.974	307.16	19.4087	163.176	163.176	167.637	326.352	20.6215	112.255	112.255	119.589	224.51	14.1863	104.243	104.243	103.24	208.486	13.1737	111.294	111.294	115.597	222.588	14.0648
sp|Q8BK62|OLFL3_MOUSE	Olfml3	OLFL3_MOUSE Olfactomedin-like protein 3	5638	4	C	0.707743	569.238	402.874	47.6025	49.5722	22.774	198.289	20.3977	44.001	43.2583	16.075	173.033	17.7997	46.7734	49.4789	21.3227	197.916	20.3594	35.2786	32.1843	12.4299	128.737	13.243	28.8437	32.2119	15.7754	128.848	13.2544	38.6671	36.3222	13.7111	145.289	14.9457
sp|Q80SZ7|GBG5_MOUSE	Gng5	GBG5_MOUSE Guanine nucleotide-binding protein G(I)/G(S)/G(O) subunit gamma-5	5952	3	C	0.707784	2876.5	2035.94	569.947	423.842	257.916	1271.53	25.8838	475.235	352.417	220.114	1057.25	21.5219	208.492	182.573	123.909	547.719	11.1496	284.777	249.643	178.999	748.93	15.2456	260.31	222.834	156.718	668.501	13.6083	236.158	206.17	139.732	618.509	12.5907
sp|O88799|ZAN_MOUSE	Zan	ZAN_MOUSE Zonadhesin	6272	1	C	0.70861	258.365	183.08	111.699	111.699	0	111.699	25.3031	64.7916	64.7916	0	64.7916	14.6771	81.8745	81.8745	0	81.8745	18.5469	55.1187	55.1187	0	55.1187	12.486	75.9261	75.9261	0	75.9261	17.1994	52.0353	52.0353	0	52.0353	11.7875
sp|P10810|CD14_MOUSE	Cd14	CD14_MOUSE Monocyte differentiation antigen CD14	5193	7	C	0.70885	3339.11	2366.93	129.173	163.701	105.146	1145.91	20.0824	130.606	159.538	99.4688	1116.77	19.5717	120.268	153.775	94.7426	1076.43	18.8648	93.1894	112.737	68.0407	789.159	13.8303	101.86	115.055	72.7555	805.388	14.1147	87.959	110.34	61.0212	772.382	13.5362
sp|Q8K4E0|ALMS1_MOUSE	Alms1	ALMS1_MOUSE Alstrom syndrome protein 1 homolog	3545	5	C	0.710002	3869.8	2747.56	297.069	263.366	237.936	1316.83	19.8996	287.516	262.546	240.398	1312.73	19.8376	245.824	248.049	228.457	1240.24	18.7422	266.57	183.453	158.672	917.266	13.8615	253.641	181.312	150.174	906.562	13.6997	263.062	184.747	153.899	923.736	13.9593
sp|Q00322|CEBPD_MOUSE	Cebpd	CEBPD_MOUSE CCAAT/enhancer-binding protein delta	223	1	C	0.712357	235.34	167.646	75.9041	75.9041	0	75.9041	18.8354	83.6519	83.6519	0	83.6519	20.758	75.7843	75.7843	0	75.7843	18.8057	58.3212	58.3212	0	58.3212	14.4723	54.1768	54.1768	0	54.1768	13.4438	55.1482	55.1482	0	55.1482	13.6849
sp|P68433|H31_MOUSE	Hist1h3a	H31_MOUSE Histone H3.1	3730	4	C	0.71508	4399.67	3146.11	362.133	336.631	178.76	1346.52	17.8447	351.894	405.006	222.592	1620.03	21.4693	400.266	358.281	209.743	1433.12	18.9924	255.628	263.863	94.6971	1055.45	13.9873	304.314	287.921	135.191	1151.68	15.2626	224.313	234.746	65.3501	938.984	12.4438
sp|Q69ZK0|PREX1_MOUSE	Prex1	PREX1_MOUSE Phosphatidylinositol 3,4,5-trisphosphate-dependent Rac exchanger 1 protein	2693	1	C	0.715876	67.9204	48.6226	21.2435	21.2435	0	21.2435	18.228	28.1251	28.1251	0	28.1251	24.1328	18.5518	18.5518	0	18.5518	15.9184	14.9481	14.9481	0	14.9481	12.8263	18.1329	18.1329	0	18.1329	15.5589	15.5416	15.5416	0	15.5416	13.3355
sp|O35216|CENPA_MOUSE	Cenpa	CENPA_MOUSE Histone H3-like centromeric protein A	6021	1	C	0.71606	525.241	376.104	179.601	179.601	0	179.601	19.9259	156.968	156.968	0	156.968	17.4149	188.672	188.672	0	188.672	20.9323	135.482	135.482	0	135.482	15.0311	140.633	140.633	0	140.633	15.6025	99.9892	99.9892	0	99.9892	11.0933
sp|Q9QUN7|TLR2_MOUSE	Tlr2	TLR2_MOUSE Toll-like receptor 2	5773	2	C	0.716779	1009.53	723.607	181.149	181.149	115.279	362.297	20.9042	158.667	158.667	76.3762	317.334	18.3098	164.947	164.947	92.6231	329.895	19.0346	117.482	117.482	52.966	234.964	13.5572	117.728	117.728	62.2517	235.457	13.5856	126.593	126.593	75.4196	253.186	14.6086
sp|Q9JIA7|SPHK2_MOUSE	Sphk2	SPHK2_MOUSE Sphingosine kinase 2	811	1	C	0.718548	177.124	127.272	57.1116	57.1116	0	57.1116	18.7622	57.2266	57.2266	0	57.2266	18.8	62.7862	62.7862	0	62.7862	20.6264	37.9845	37.9845	0	37.9845	12.4786	50.2695	50.2695	0	50.2695	16.5145	39.0184	39.0184	0	39.0184	12.8183
sp|P56379|68MP_MOUSE	Mp68	68MP_MOUSE 6.8 kDa mitochondrial proteolipid	5246	8	C	0.718757	5858.96	4211.17	294.685	272.904	150.702	2183.23	21.6803	279.366	260.973	154.238	2087.79	20.7325	226.328	198.493	115.983	1587.94	15.7688	219.765	179.516	99.8876	1436.13	14.2613	201.551	173.711	96.8018	1389.69	13.8001	194.23	173.169	101.242	1385.35	13.757
sp|Q8BVI5|STX16_MOUSE	Stx16	STX16_MOUSE Syntaxin-16	717	6	C	0.719918	1250.17	900.024	41.2601	39.688	9.25298	238.128	11.0747	117.761	139.117	112.782	834.699	38.8196	30.2525	29.558	7.74042	177.348	8.24798	56.7716	48.8727	18.8407	293.236	13.6376	47.3353	43.1202	14.1102	258.721	12.0324	51.603	58.0111	26.8099	348.067	16.1876
sp|Q07797|LG3BP_MOUSE	Lgals3bp	LG3BP_MOUSE Galectin-3-binding protein	2979	9	C	0.72238	4384.44	3167.23	80.0565	168.061	179.171	1512.54	20.0293	73.1064	153.98	147.605	1385.82	18.3511	78.0199	165.12	166.612	1486.08	19.6788	68.2947	114.287	103.679	1028.59	13.6206	62.4186	120.969	135.014	1088.72	14.417	76.0928	116.658	97.4627	1049.92	13.9031
sp|Q7TNC6|KI26B_MOUSE	Kif26b	KI26B_MOUSE Kinesin-like protein KIF26B	2803	12	C	0.723116	4004.2	2895.5	80.0419	110.018	97.1729	1320.21	19.1343	83.8587	113.681	103.21	1364.17	19.7715	78.0306	109.985	97.9447	1319.82	19.1286	57.8048	76.1942	67.9046	914.33	13.2517	65.3758	78.2543	65.7526	939.051	13.61	66.1191	86.8435	81.457	1042.12	15.1039
sp|Q9CQ36|DPOE4_MOUSE	Pole4	DPOE4_MOUSE DNA polymerase epsilon subunit 4	3471	1	C	0.725751	593.369	430.638	207.913	207.913	0	207.913	20.3038	192.721	192.721	0	192.721	18.8203	192.735	192.735	0	192.735	18.8217	144.104	144.104	0	144.104	14.0726	150.336	150.336	0	150.336	14.6811	136.198	136.198	0	136.198	13.3005
sp|P28662|BRI3_MOUSE	Bri3	BRI3_MOUSE Brain protein I3	6292	1	C	0.726144	591.993	429.872	126.18	126.18	0	126.18	12.348	355.808	355.808	0	355.808	34.8194	110.005	110.005	0	110.005	10.7651	125.72	125.72	0	125.72	12.303	131.217	131.217	0	131.217	12.8409	172.935	172.935	0	172.935	16.9235
sp|Q9Z0U9|S1PR3_MOUSE	S1pr3	S1PR3_MOUSE Sphingosine 1-phosphate receptor 3	6125	2	C	0.726692	1169.85	850.119	190.979	190.979	26.067	381.957	18.9091	192.272	192.272	18.038	384.545	19.0372	201.673	201.673	13.5764	403.346	19.968	128.095	128.095	25.7964	256.191	12.6829	143.571	143.571	12.6944	287.142	14.2152	153.393	153.393	26.4302	306.786	15.1877
tr|B1ARD6|B1ARD6_MOUSE	Slfn9	B1ARD6_MOUSE Protein Slfn9	3137	29	C	0.728202	20956.9	15260.9	203.907	242.142	133.581	7022.13	19.3886	229.278	241.972	127.963	7017.18	19.3749	209.198	238.539	135.555	6917.63	19.1001	153.566	169.124	87.8366	4904.6	13.542	157.813	177.863	94.9404	5158.03	14.2417	163.258	179.25	90.8155	5198.25	14.3527
tr|Q8BUH2|Q8BUH2_MOUSE	Nme7	Q8BUH2_MOUSE Nucleoside diphosphate kinase 7	1438	1	C	0.729621	274.918	200.586	67.8821	67.8821	0	67.8821	14.2758	144.659	144.659	0	144.659	30.4222	62.3771	62.3771	0	62.3771	13.1181	76.9149	76.9149	0	76.9149	16.1754	61.1584	61.1584	0	61.1584	12.8618	62.5127	62.5127	0	62.5127	13.1466
sp|P28654|PGS2_MOUSE	Dcn	PGS2_MOUSE Decorin	1355	1	C	0.730029	1239.21	904.661	433.698	433.698	0	433.698	20.2296	401.366	401.366	0	401.366	18.7215	404.149	404.149	0	404.149	18.8513	292.98	292.98	0	292.98	13.6659	311.306	311.306	0	311.306	14.5207	300.375	300.375	0	300.375	14.0108
sp|Q64282|IFIT1_MOUSE	Ifit1	IFIT1_MOUSE Interferon-induced protein with tetratricopeptide repeats 1	4091	8	C	0.730677	4216.06	3080.58	161.335	183.451	70.3463	1467.61	20.1135	143.037	166.201	62.6539	1329.61	18.2222	149.294	177.355	67.0074	1418.84	19.4451	121.742	127.058	50.4512	1016.47	13.9306	115.285	127.933	48.0343	1023.46	14.0265	122.79	130.081	40.5246	1040.65	14.262
sp|Q9JLZ6|HIC2_MOUSE	Hic2	HIC2_MOUSE Hypermethylated in cancer 2 protein	5983	2	C	0.730983	1156.55	845.42	184.368	184.368	48.0209	368.736	18.4187	187.608	187.608	55.274	375.215	18.7423	206.3	206.3	38.9748	412.601	20.6097	142.635	142.635	27.4332	285.27	14.2494	137.901	137.901	22.2818	275.803	13.7766	142.173	142.173	11.3691	284.347	14.2033
sp|Q8C9W3|ATS2_MOUSE	Adamts2	ATS2_MOUSE A disintegrin and metalloproteinase with thrombospondin motifs 2	5277	1	C	0.7318	61.1272	44.7329	24.2791	24.2791	0	24.2791	22.9351	18.4819	18.4819	0	18.4819	17.4588	18.3662	18.3662	0	18.3662	17.3495	15.0722	15.0722	0	15.0722	14.2378	15.8255	15.8255	0	15.8255	14.9494	13.8352	13.8352	0	13.8352	13.0693
sp|Q9Z175|LOXL3_MOUSE	Loxl3	LOXL3_MOUSE Lysyl oxidase homolog 3	1618	38	C	0.733969	17553.4	12883.6	124.257	155.27	97.2812	5900.25	19.3851	126.258	152.446	93.7317	5792.96	19.0326	135.652	154.215	96.9017	5860.16	19.2534	98.4424	110.647	65.1325	4204.6	13.8141	102.897	111.178	69.1996	4224.75	13.8803	101.801	117.218	66.6307	4454.28	14.6344
sp|O88662|EMP2_MOUSE	Emp2	EMP2_MOUSE Epithelial membrane protein 2	5947	1	C	0.7342	279.591	205.276	104.039	104.039	0	104.039	21.4571	94.0029	94.0029	0	94.0029	19.3874	81.5495	81.5495	0	81.5495	16.8189	64.9178	64.9178	0	64.9178	13.3888	73.553	73.553	0	73.553	15.1697	66.8053	66.8053	0	66.8053	13.7781
sp|P56135|ATPK_MOUSE	Atp5j2	ATPK_MOUSE ATP synthase subunit f, mitochondrial	3590	12	C	0.737682	9950.51	7340.31	232.263	303.175	215.907	3638.1	21.0406	239.113	298.019	200.721	3576.23	20.6828	173.053	228.015	155.361	2736.18	15.8245	159.95	211.996	161.094	2543.95	14.7127	141.844	201.686	144.294	2420.23	13.9972	135.178	198.011	140.155	2376.13	13.7422
sp|P42225|STAT1_MOUSE	Stat1	STAT1_MOUSE Signal transducer and activator of transcription 1	3934	49	C	0.739112	29469.9	21781.6	174.891	205.432	111.185	10066.2	19.6408	174.963	195.533	102.166	9581.14	18.6944	184.457	200.461	102.805	9822.57	19.1654	142.035	145.431	68.642	7126.13	13.9043	125.807	148.559	72.0012	7279.39	14.2033	143.169	150.532	67.6219	7376.05	14.3919
sp|Q9JHK5|PLEK_MOUSE	Plek	PLEK_MOUSE Pleckstrin	5312	6	C	0.73958	2508.08	1854.93	125.456	141.425	57.809	848.548	19.4487	124.563	135.029	48.234	810.174	18.5691	128.636	141.56	55.999	849.362	19.4673	99.4472	100.982	50.4272	605.892	13.887	100.076	103.091	53.7064	618.545	14.177	93.9373	105.082	53.8092	630.493	14.4509
sp|Q61503|5NTD_MOUSE	Nt5e	5NTD_MOUSE 5'-nucleotidase	5670	2	C	0.740335	748.065	553.819	139.112	139.112	9.5755	278.224	21.3709	113.782	113.782	7.02202	227.565	17.4796	121.138	121.138	20.9106	242.276	18.6097	92.736	92.736	9.21653	185.472	14.2464	87.1955	87.1955	10.5877	174.391	13.3953	96.9782	96.9782	19.1941	193.956	14.8981
sp|P0CB42|ALKB1_MOUSE	Alkbh1	ALKB1_MOUSE Alkylated DNA repair protein alkB homolog 1	6065	2	C	0.740636	1362	1008.74	148.26	148.26	114.097	296.52	12.5075	400.277	400.277	479.605	800.555	33.7681	132.461	132.461	92.3831	264.921	11.1746	159.088	159.088	133.542	318.175	13.4209	151.069	151.069	113.096	302.138	12.7445	194.215	194.215	169.857	388.43	16.3843
tr|E9QNP0|E9QNP0_MOUSE	Kxd1	E9QNP0_MOUSE KxDL motif-containing protein 1	3202	4	C	0.740709	3429.12	2539.98	291.028	305.659	37.3399	1222.64	20.4828	284.314	281.006	33.8677	1124.02	18.8307	276.325	270.614	31.8857	1082.46	18.1344	237.338	229.473	23.0564	917.893	15.3774	206.773	201.199	35.5918	804.798	13.4827	219.397	204.323	34.6445	817.29	13.692
sp|P29533|VCAM1_MOUSE	Vcam1	VCAM1_MOUSE Vascular cell adhesion protein 1	3267	80	C	0.74385	50515.7	37576.1	169.653	215.441	159.565	17235.3	19.5651	175.782	205.487	142.16	16439	18.6612	168.096	210.517	149.462	16841.4	19.118	135.526	152.564	100.826	12205.1	13.855	131.864	157.19	104.483	12575.2	14.2751	139.71	159.948	104.277	12795.8	14.5255
sp|Q9JM51|PTGES_MOUSE	Ptges	PTGES_MOUSE Prostaglandin E synthase	6052	3	C	0.745843	2028.21	1512.73	192.772	259.906	143.787	779.717	22.02	169.23	239.578	137.861	718.733	20.2978	149.104	176.588	56.7119	529.763	14.9611	162.475	178.709	42.3112	536.127	15.1408	152.815	164.184	44.4782	492.551	13.9102	159.223	161.35	33.1896	484.051	13.6701
sp|Q3TRM8|HXK3_MOUSE	Hk3	HXK3_MOUSE Hexokinase-3	454	5	C	0.746107	1683.68	1256.21	98.0836	113.702	60.1084	568.511	19.3378	88.9714	111.035	59.7363	555.173	18.8842	89.6668	111.999	63.8805	559.997	19.0482	77.7336	80.6315	43.7984	403.157	13.7134	90.7037	83.1069	42.3417	415.534	14.1344	83.9755	87.5031	46.9004	437.516	14.882
sp|Q9CR14|FANCL_MOUSE	Fancl	FANCL_MOUSE E3 ubiquitin-protein ligase FANCL	6242	1	C	0.746497	854.113	637.593	205.371	205.371	0	205.371	13.7676	439.658	439.658	0	439.658	29.4735	209.084	209.084	0	209.084	14.0164	211.098	211.098	0	211.098	14.1515	199.3	199.3	0	199.3	13.3605	227.195	227.195	0	227.195	15.2305
tr|L7N1X8|L7N1X8_MOUSE	Gbp6	L7N1X8_MOUSE Protein Gbp6	1552	3	C	0.748299	710.279	531.501	91.2112	72.0951	36.3756	216.285	17.4174	99.8378	92.5297	65.1548	277.589	22.3541	87.5094	72.1348	42.778	216.405	17.427	44.774	61.0205	63.7772	183.061	14.7419	45.9399	48.364	45.1182	145.092	11.6842	51.8447	67.7826	61.8411	203.348	16.3755
tr|Q9JLI2|Q9JLI2_MOUSE	Col5a3	Q9JLI2_MOUSE Collagen type V alpha 3 chain	770	9	C	0.748544	2133.08	1596.7	67.6352	84.0123	59.2069	756.11	20.2723	68.189	73.4725	48.5832	661.252	17.729	73.1976	79.5238	49.2067	715.714	19.1892	52.5464	57.4277	34.6819	516.85	13.8574	49.5747	58.9716	32.1999	530.745	14.2299	60.2441	61.0119	35.056	549.107	14.7222
sp|P05063|ALDOC_MOUSE	Aldoc	ALDOC_MOUSE Fructose-bisphosphate aldolase C	445	34	C	0.750217	27761.5	20827.2	161.925	201.09	160.439	6837.07	14.0713	258.095	429.743	495.964	14611.3	30.0714	143.468	185.681	155.726	6313.14	12.993	166.384	197.309	133.757	6708.5	13.8067	150.422	191.816	142.373	6521.74	13.4224	210.927	223.438	135.433	7596.91	15.6352
sp|Q9D1C3|PREY_MOUSE	Pyurf	PREY_MOUSE Protein preY, mitochondrial	5949	1	C	0.750719	61.7942	46.3901	21.8744	21.8744	0	21.8744	20.2196	19.232	19.232	0	19.232	17.777	20.6878	20.6878	0	20.6878	19.1228	18.1576	18.1576	0	18.1576	16.784	11.7654	11.7654	0	11.7654	10.8753	16.4671	16.4671	0	16.4671	15.2213
sp|Q78IK2|USMG5_MOUSE	Usmg5	USMG5_MOUSE Up-regulated during skeletal muscle growth protein 5	6319	2	C	0.752429	1653.86	1244.41	296.19	296.19	106.033	592.38	20.4391	283.957	283.957	139.234	567.914	19.595	246.781	246.781	137.316	493.562	17.0296	210.446	210.446	21.8801	420.892	14.5222	218.726	218.726	36.1761	437.451	15.0936	193.033	193.033	60.1714	386.066	13.3206
sp|P06800|PTPRC_MOUSE	Ptprc	PTPRC_MOUSE Receptor-type tyrosine-protein phosphatase C	2700	10	C	0.75267	5813.94	4375.98	149.959	195.263	179.429	1952.63	19.1624	139.967	192.844	168.87	1928.44	18.925	126.416	193.287	183.473	1932.87	18.9685	98.8173	137.124	95.0506	1371.24	13.4568	101.243	155.087	125.318	1550.87	15.2197	111.212	145.387	98.8579	1453.87	14.2677
sp|Q3UND0|SKAP2_MOUSE	Skap2	SKAP2_MOUSE Src kinase-associated phosphoprotein 2	5111	4	C	0.752819	1975.09	1486.88	168.572	171.105	13.3693	684.419	19.7696	160.679	161.328	21.6497	645.31	18.64	154.211	161.339	17.5235	645.357	18.6413	124.271	124.723	4.26825	498.892	14.4106	120.626	120.521	4.53497	482.083	13.9251	127.248	126.477	5.06044	505.908	14.6133
sp|P13504|IL1R1_MOUSE	Il1r1	IL1R1_MOUSE Interleukin-1 receptor type 1	6244	2	C	0.753088	705.238	531.106	119.979	119.979	55.998	239.958	19.4087	111.387	111.387	45.9277	222.774	18.0188	121.253	121.253	53.0605	242.506	19.6148	82.2878	82.2878	30.9241	164.576	13.3115	95.3192	95.3192	30.5916	190.638	15.4195	87.9458	87.9458	26.4175	175.892	14.2268
sp|Q9D8U4|C1QT2_MOUSE	C1qtnf2	C1QT2_MOUSE Complement C1q tumor necrosis factor-related protein 2	3647	2	C	0.753201	80.1187	60.3455	13.743	13.743	1.10981	27.486	19.568	13.4404	13.4404	2.01815	26.8808	19.1371	12.876	12.876	1.71753	25.7519	18.3334	10.8549	10.8549	0.903996	21.7097	15.4557	10.1888	10.1888	3.67839	20.3776	14.5073	9.1291	9.1291	0.20088	18.2582	12.9985
sp|Q9D154|ILEUA_MOUSE	Serpinb1a	ILEUA_MOUSE Leukocyte elastase inhibitor A	856	9	C	0.753609	6748.66	5085.85	197.809	242.881	141.059	2185.93	18.4708	193.016	263.823	194.76	2374.41	20.0635	196.232	243.147	138.785	2188.32	18.491	189.418	185.511	100.208	1669.6	14.1079	167.036	187.094	99.0503	1683.85	14.2283	171.012	192.489	106.612	1732.4	14.6385
sp|Q6R5N8|TLR13_MOUSE	Tlr13	TLR13_MOUSE Toll-like receptor 13	3420	1	C	0.753762	517.402	389.998	174.737	174.737	0	174.737	19.2569	171.619	171.619	0	171.619	18.9133	171.046	171.046	0	171.046	18.8501	125.784	125.784	0	125.784	13.862	129.28	129.28	0	129.28	14.2473	134.934	134.934	0	134.934	14.8704
sp|P49710|HCLS1_MOUSE	Hcls1	HCLS1_MOUSE Hematopoietic lineage cell-specific protein	324	23	C	0.754035	13743.4	10363	212.763	206.769	133.649	4755.7	19.728	202.999	191.237	120.204	4398.45	18.246	213.379	199.531	123.547	4589.22	19.0374	170.955	150.803	87.9536	3468.46	14.3882	166.936	148.151	89.5141	3407.48	14.1352	171.31	151.611	87.792	3487.04	14.4652
sp|P16110|LEG3_MOUSE	Lgals3	LEG3_MOUSE Galectin-3	4976	54	C	0.754481	30886.6	23303.3	172.389	187.283	123.237	10113.3	18.6627	173.819	200.041	157.352	10802.2	19.934	164.395	184.649	120.663	9971.06	18.4002	132.968	141.795	96.9637	7656.93	14.1298	136.063	140.952	86.5122	7611.42	14.0458	137.664	148.796	103.56	8034.97	14.8274
sp|Q9D3F7|DDIT4_MOUSE	Ddit4	DDIT4_MOUSE DNA damage-inducible transcript 4 protein	5022	1	C	0.755413	103.998	78.5615	39.4104	39.4104	0	39.4104	21.5877	28.6686	28.6686	0	28.6686	15.7037	35.9191	35.9191	0	35.9191	19.6753	27.5282	27.5282	0	27.5282	15.0791	26.284	26.284	0	26.284	14.3975	24.7493	24.7493	0	24.7493	13.5568
sp|O35904|PK3CD_MOUSE	Pik3cd	PK3CD_MOUSE Phosphatidylinositol 4,5-bisphosphate 3-kinase catalytic subunit delta isoform	161	3	C	0.755711	1336.33	1009.88	86.6943	144.038	130.024	432.115	18.4176	79.8831	156.602	141.47	469.805	20.0241	88.067	144.802	139.366	434.406	18.5153	77.0914	109.516	112.904	328.547	14.0034	78.689	111.121	111.798	333.364	14.2087	84.6762	115.988	109.229	347.965	14.831
sp|P04223|HA1K_MOUSE	H2-K1	HA1K_MOUSE H-2 class I histocompatibility antigen, K-K alpha chain	1718	2	C	0.755985	955.836	722.598	140.878	140.878	16.5504	281.756	16.7869	201.751	201.751	30.1074	403.502	24.0404	135.289	135.289	6.9652	270.578	16.1209	108.468	108.468	10.9915	216.936	12.9249	122.442	122.442	7.21539	244.885	14.5901	130.388	130.388	2.14075	260.777	15.5369
sp|Q9CRC0|VKOR1_MOUSE	Vkorc1	VKOR1_MOUSE Vitamin K epoxide reductase complex subunit 1	1952	3	C	0.757151	1396.31	1057.22	166.08	164.935	40.7843	494.804	20.167	189.558	182.287	22.7971	546.861	22.2887	123.021	118.216	18.5079	354.649	14.4546	130.784	122.117	31.0647	366.351	14.9316	112.607	115.225	27.9647	345.674	14.0888	123.339	115.065	22.598	345.195	14.0693
sp|P70257|NFIX_MOUSE	Nfix	NFIX_MOUSE Nuclear factor 1 X-type	11	11	C	0.757528	4017.28	3043.2	80.1844	122.145	92.023	1343.59	19.0298	87.6906	115.047	83.1954	1265.52	17.924	95.3159	128.015	94.1191	1408.17	19.9444	68.6826	87.9595	66.8844	967.554	13.7038	78.624	94.8214	66.8298	1043.04	14.7729	69.6315	93.8732	70.0291	1032.61	14.6252
sp|P02301|H3C_MOUSE	H3f3c	H3C_MOUSE Histone H3.3C	3730	112	C	0.759132	76487.9	58064.4	182.928	197.985	119.543	22174.3	16.4801	177.33	265.044	271.893	29684.9	22.062	209.55	219.899	134.673	24628.7	18.3042	161.594	177.538	97.6708	19884.3	14.7781	176.999	183.387	107.152	20539.3	15.2649	143.414	157.507	88.7978	17640.8	13.1107
sp|Q8R5F7|IFIH1_MOUSE	Ifih1	IFIH1_MOUSE Interferon-induced helicase C domain-containing protein 1	4502	5	C	0.759236	1531.6	1162.85	61.9633	102.984	59.8316	514.922	19.1105	62.1057	104.955	72.4806	524.773	19.4761	59.2311	98.3814	61.5129	491.907	18.2563	39.1251	75.4333	57.5937	377.167	13.9979	40.094	78.012	63.1731	390.06	14.4764	44.0163	79.1239	64.0331	395.62	14.6828
tr|E9PVS5|E9PVS5_MOUSE	Immt	E9PVS5_MOUSE Mitochondrial inner membrane protein (Fragment)	1692	2	C	0.760285	730.187	555.15	125.346	125.346	16.3751	250.692	19.504	122.61	122.61	0.691834	245.22	19.0783	117.137	117.137	10.5792	234.275	18.2267	91.9913	91.9913	17.1915	183.983	14.314	94.8316	94.8316	15.6916	189.663	14.7559	90.7521	90.7521	3.47585	181.504	14.1211
sp|Q5NBU8|XAF1_MOUSE	Xaf1	XAF1_MOUSE XIAP-associated factor 1	5945	2	C	0.761658	526.629	401.111	98.293	98.293	59.2594	196.586	21.1898	79.4371	79.4371	40.1523	158.874	17.1249	85.5844	85.5844	52.3706	171.169	18.4501	62.4203	62.4203	64.3995	124.841	13.4564	68.8079	68.8079	62.148	137.616	14.8335	69.3271	69.3271	57.7733	138.654	14.9454
sp|Q04857|CO6A1_MOUSE	Col6a1	CO6A1_MOUSE Collagen alpha-1(VI) chain	1662	76	C	0.762111	40914	31181	164.877	188.35	142.111	14314.6	19.8552	145.462	167.606	123.141	12738	17.6684	166.623	182.387	135.192	13861.4	19.2266	105.448	133.081	98.8999	10114.2	14.029	104.339	138.102	104.411	10495.8	14.5583	103.451	139.093	100.907	10571	14.6626
sp|P01831|THY1_MOUSE	Thy1	THY1_MOUSE Thy-1 membrane glycoprotein	3531	41	C	0.763923	17077.5	13045.9	103.487	136.018	114.863	5576.75	18.513	108.396	145.961	112.556	5984.39	19.8662	111.443	134.546	104.672	5516.37	18.3126	88.4731	101.971	68.5849	4180.81	13.8789	89.4163	105.279	74.5763	4316.45	14.3292	100.978	110.943	70.1465	4548.65	15.1
sp|Q9EQ32|BCAP_MOUSE	Pik3ap1	BCAP_MOUSE Phosphoinositide 3-kinase adapter protein 1	4091	3	C	0.764051	671.356	512.95	44.1645	73.4696	88.8519	220.409	18.6108	44.3086	74.8093	92.4267	224.428	18.9502	40.3992	75.5063	95.6929	226.519	19.1267	26.1725	53.4362	71.1027	160.309	13.5361	35.0728	59.3898	74.5729	178.169	15.0442	25.3098	58.1573	79.822	174.472	14.732
sp|P11835|ITB2_MOUSE	Itgb2	ITB2_MOUSE Integrin beta-2	2687	3	C	0.764891	711.435	544.17	65.2392	70.8222	56.5066	212.466	16.9214	72.8336	87.5541	71.101	262.662	20.9192	68.0945	78.7691	66.8581	236.307	18.8202	35.6477	53.611	52.8447	160.833	12.8092	27.3496	54.4111	58.3532	163.233	13.0004	67.5931	73.3679	57.3277	220.104	17.5297
sp|P62806|H4_MOUSE	Hist1h4a	H4_MOUSE Histone H4	3470	229	C	0.765198	108208	82800.8	145.402	153.604	141.162	35175.3	18.4155	133.344	165.607	184.071	37924	19.8546	140.72	153.315	139.172	35109.1	18.3808	120.157	125.185	109.759	28667.4	15.0084	117.14	126.076	113.077	28871.4	15.1152	106.769	110.314	94.5611	25262	13.2256
sp|Q99PI5|LPIN2_MOUSE	Lpin2	LPIN2_MOUSE Phosphatidate phosphatase LPIN2	4756	1	C	0.765717	918.868	703.593	189.161	189.161	0	189.161	11.6589	550.635	550.635	0	550.635	33.9383	179.072	179.072	0	179.072	11.037	234.739	234.739	0	234.739	14.4681	203.637	203.637	0	203.637	12.5511	265.217	265.217	0	265.217	16.3466
sp|Q8BMS9|RASF2_MOUSE	Rassf2	RASF2_MOUSE Ras association domain-containing protein 2	5771	1	C	0.765773	555.214	425.168	177.067	177.067	0	177.067	18.061	174.112	174.112	0	174.112	17.7596	204.035	204.035	0	204.035	20.8118	148.684	148.684	0	148.684	15.1659	130.269	130.269	0	130.269	13.2876	146.215	146.215	0	146.215	14.9141
sp|Q99J93|IFM2_MOUSE	Ifitm2	IFM2_MOUSE Interferon-induced transmembrane protein 2	4359	10	C	0.767003	5904.25	4528.58	216.474	192.816	137.593	1928.16	18.4817	232.915	207.871	141.83	2078.71	19.9247	229.028	189.738	130.524	1897.38	18.1866	165.841	155.427	104.985	1554.27	14.8979	155.831	149.565	108.232	1495.65	14.3359	157.298	147.866	100.772	1478.66	14.1732
sp|Q99JY8|LPP3_MOUSE	Ppap2b	LPP3_MOUSE Lipid phosphate phosphohydrolase 3	4488	10	C	0.767083	4064.15	3117.54	114.594	136.622	96.7245	1366.22	19.0236	111.24	142.798	102.094	1427.98	19.8836	104.5	126.995	86.7461	1269.95	17.6831	94.6843	100.643	58.1841	1006.43	14.0138	89.6038	106.516	63.5801	1065.16	14.8316	82.4501	104.595	62.5897	1045.95	14.5642
sp|Q9D1Q4|DPM3_MOUSE	Dpm3	DPM3_MOUSE Dolichol-phosphate mannosyltransferase subunit 3	4589	3	C	0.767884	1281.41	983.976	161.963	167.745	33.0112	503.235	22.214	157.128	150.477	17.5805	451.432	19.9273	110.775	108.915	8.99316	326.746	14.4234	124.01	132.576	26.6161	397.729	17.5568	89.2497	97.0287	16.6174	291.086	12.8493	97.8162	98.3869	9.44172	295.161	13.0291
tr|Q3U7K7|Q3U7K7_MOUSE	Trim21	Q3U7K7_MOUSE E3 ubiquitin-protein ligase TRIM21	5858	2	C	0.768723	169.043	129.947	28.6331	28.6331	16.6523	57.2662	19.1532	28.8206	28.8206	15.5276	57.6412	19.2787	27.0676	27.0676	14.3903	54.1352	18.106	21.0788	21.0788	11.2579	42.1576	14.1	21.465	21.465	18.0666	42.93	14.3584	22.4297	22.4297	18.1423	44.8594	15.0037
sp|P62892|RL39_MOUSE	Rpl39	RL39_MOUSE 60S ribosomal protein L39	5514	11	C	0.768775	3795.63	2917.99	96.894	122.711	94.4437	1349.82	20.1057	100.275	115.936	59.979	1275.3	18.9957	87.8269	106.41	69.5667	1170.51	17.4348	65.9109	91.1464	56.6272	1002.61	14.934	67.7553	87.2018	50.0805	959.219	14.2877	69.173	86.9234	47.8135	956.158	14.2421
sp|Q9QZU9|UB2L6_MOUSE	Ube2l6	UB2L6_MOUSE Ubiquitin/ISG15-conjugating enzyme E2 L6	4864	6	C	0.769999	4012.41	3089.55	229.99	226.544	36.1624	1359.27	19.1393	206.061	224.001	57.1315	1344	18.9244	223.704	218.189	28.4461	1309.14	18.4334	161.777	167.111	29.3207	1002.66	14.1181	169.878	176.172	21.9084	1057.03	14.8836	167.637	171.644	27.6613	1029.86	14.5011
sp|Q02788|CO6A2_MOUSE	Col6a2	CO6A2_MOUSE Collagen alpha-2(VI) chain	770	51	C	0.770316	28410.1	21884.8	163.414	188.723	162.478	9624.85	19.1368	166.558	183.366	152.79	9351.66	18.5936	157.24	184.973	158.153	9433.62	18.7566	124.772	139.483	117.036	7113.62	14.1438	126.529	141.302	118.866	7206.39	14.3283	139.775	148.329	116.617	7564.77	15.0408
sp|Q9WVB4|SLIT3_MOUSE	Slit3	SLIT3_MOUSE Slit homolog 3 protein	1636	30	C	0.770745	15013.4	11571.5	92.3383	164.921	169.939	4947.63	18.6106	116.426	169.522	151.539	5085.66	19.1298	103.262	166.005	163.789	4980.14	18.7329	85.8805	124.189	119.688	3725.66	14.0142	90.8199	126.238	118.95	3787.15	14.2455	95.9265	135.291	116.251	4058.72	15.267
sp|P98064-2|MASP1_MOUSE	Masp1	MASP1_MOUSE Isoform 2 of Mannan-binding lectin serine protease 1	2146	2	C	0.771285	1642.56	1266.88	292.815	292.815	227.621	585.63	20.1287	251.937	251.937	218.808	503.875	17.3186	276.525	276.525	205.792	553.051	19.0089	213.517	213.517	102.027	427.034	14.6776	211.212	211.212	97.2224	422.425	14.5191	208.71	208.71	93.778	417.419	14.3471
sp|P21958|TAP1_MOUSE	Tap1	TAP1_MOUSE Antigen peptide transporter 1	5212	3	C	0.771736	573.166	442.333	49.3499	59.7473	22.5334	179.242	17.6506	59.5352	66.1544	21.1365	198.463	19.5434	57.8855	65.1537	18.2896	195.461	19.2478	48.9238	49.5868	2.59322	148.76	14.649	45.9997	44.7927	5.36592	134.378	13.2327	53.3477	53.065	1.11854	159.195	15.6765
tr|A2T4N6|A2T4N6_MOUSE	Pdcd2	A2T4N6_MOUSE Programmed cell death 2 alternative transcript	3722	1	C	0.772073	533.969	412.263	182.075	182.075	0	182.075	19.2421	192.477	192.477	0	192.477	20.3414	159.417	159.417	0	159.417	16.8476	129.17	129.17	0	129.17	13.651	135.084	135.084	0	135.084	14.276	148.009	148.009	0	148.009	15.6419
sp|P63089|PTN_MOUSE	Ptn	PTN_MOUSE Pleiotrophin	2060	14	C	0.772473	12327.5	9522.67	327.574	292.162	131.407	4090.27	18.7196	297.876	272.886	125.774	3820.41	17.4846	360.13	315.488	156.258	4416.83	20.2141	254.539	215.522	95.5881	3017.31	13.8091	260.171	236.935	138.108	3317.09	15.1811	250.976	227.734	102.214	3188.27	14.5915
sp|P52592|S1PR2_MOUSE	S1pr2	S1PR2_MOUSE Sphingosine 1-phosphate receptor 2	4783	5	C	0.772712	1616.96	1249.44	97.8915	108.224	66.3574	541.122	18.8781	108.455	114.595	74.2016	572.973	19.9893	103.379	100.573	61.3535	502.864	17.5434	82.799	84.1376	46.076	420.688	14.6765	92.9783	84.6275	48.6158	423.137	14.762	87.8394	81.1236	42.6948	405.618	14.1508
sp|P31996|CD68_MOUSE	Cd68	CD68_MOUSE Macrosialin	5473	2	C	0.772766	2282.69	1763.98	409.554	409.554	244.274	819.108	20.2415	347.829	347.829	153.013	695.657	17.1909	383.961	383.961	202.739	767.922	18.9766	296.633	296.633	68.0399	593.267	14.6606	291.21	291.21	149.084	582.42	14.3926	294.149	294.149	71.591	588.297	14.5378
sp|P03930|ATP8_MOUSE	Mtatp8	ATP8_MOUSE ATP synthase protein 8	5542	14	C	0.772828	11703	9044.37	121.766	292.752	273.826	4098.53	19.7545	123.794	320.038	332.72	4480.54	21.5957	107.099	223.135	199.875	3123.89	15.0568	113.31	216.645	187.816	3033.02	14.6189	109.592	209.569	177.955	2933.96	14.1414	126.727	219.814	188.785	3077.39	14.8327
sp|O35601|FYB_MOUSE	Fyb	FYB_MOUSE FYN-binding protein	4308	5	C	0.773803	2391.75	1850.74	189.28	159.459	71.8502	797.294	18.793	190.235	161.717	73.6582	808.586	19.0592	181.342	157.174	68.7685	785.871	18.5238	150.777	126.561	53.2736	632.807	14.9159	134.333	116.035	53.746	580.173	13.6753	152.888	127.553	57.5692	637.764	15.0328
sp|Q80VP5|CL065_MOUSE		CL065_MOUSE Probable peptide chain release factor C12orf65 homolog, mitochondrial	4247	3	C	0.774866	1435.88	1112.62	175.552	176.016	25.0452	528.049	20.72	135.932	144.864	22.132	434.591	17.0528	149.105	157.747	32.0698	473.24	18.5694	109.537	121.61	21.2013	364.829	14.3155	127.313	129.509	12.6859	388.527	15.2454	123.506	119.753	12.9258	359.259	14.0969
sp|Q9JLT4|TRXR2_MOUSE	Txnrd2	TRXR2_MOUSE Thioredoxin reductase 2, mitochondrial	4851	6	C	0.775572	4289.21	3326.59	147.26	241.859	232.659	1451.16	19.0546	144.083	239.87	232.44	1439.22	18.8979	150.35	233.138	213.921	1398.83	18.3675	140.086	183.351	148.724	1100.11	14.4451	144.709	180.501	145.364	1083.01	14.2206	148.85	190.578	135.95	1143.47	15.0144
sp|P02802|MT1_MOUSE	Mt1	MT1_MOUSE Metallothionein-1	3191	10	C	0.775645	3225.57	2501.89	44.064	105.912	150.969	1059.12	18.4919	50.778	117.076	163.809	1170.76	20.4412	49.0644	99.5689	135.206	995.689	17.3845	27.5667	90.7768	134.105	907.768	15.8494	30.515	68.9392	96.2525	689.392	12.0366	38.5266	90.4735	124.941	904.735	15.7964
sp|O35955|PSB10_MOUSE	Psmb10	PSB10_MOUSE Proteasome subunit beta type-10	2214	6	C	0.775903	3401.96	2639.59	197.589	185.881	53.8352	1115.29	18.4603	189.808	187.491	74.4964	1124.95	18.6202	199.273	193.621	66.976	1161.72	19.2289	150.362	150.608	57.5149	903.648	14.9572	140.942	138.308	45.8639	829.846	13.7356	129.477	151.016	91.7971	906.097	14.9978
sp|P26350|PTMA_MOUSE	Ptma	PTMA_MOUSE Prothymosin alpha	4839	48	C	0.776718	22724.5	17650.5	122.182	133.422	79.8286	6404.26	15.8619	165.089	208.407	175.172	10003.5	24.7765	123.696	131.599	85.1664	6316.75	15.6452	109.242	121.682	63.0859	5840.73	14.4662	118.517	118.185	66.2565	5672.87	14.0504	115.469	127.853	60.6459	6136.94	15.1998
sp|Q8BMI4|GEN_MOUSE	Gen1	GEN_MOUSE Flap endonuclease GEN homolog 1	5646	3	C	0.777086	2738.76	2128.25	202.283	248.62	87.3072	745.859	15.3248	343.179	420.895	147.007	1262.69	25.9438	212.059	243.402	68.5836	730.207	15.0032	200.044	223.213	41.1345	669.638	13.7587	205.631	228.053	44.5979	684.16	14.0571	226.472	258.151	67.187	774.452	15.9123
tr|E9QJX9|E9QJX9_MOUSE	Stat2	E9QJX9_MOUSE Signal transducer and activator of transcription	2563	9	C	0.777459	5449.1	4236.45	200.292	204.899	162.841	1844.09	19.0397	188.839	195.746	152.548	1761.72	18.1891	212.418	204.81	160.443	1843.29	19.0313	174.145	153.293	113.823	1379.64	14.2443	160.331	159.731	121.187	1437.58	14.8425	170.812	157.692	117.928	1419.23	14.6531
sp|Q80U22|RUSC2_MOUSE	Rusc2	RUSC2_MOUSE Iporin	5248	2	C	0.778414	904.335	703.947	188.297	188.297	233.589	376.595	23.416	118.905	118.905	134.477	237.81	14.7866	144.965	144.965	170.058	289.93	18.0273	108.415	108.415	108.616	216.83	13.4821	140.372	140.372	153.276	280.744	17.4561	103.186	103.186	92.1975	206.373	12.8319
sp|Q91XB0|TREX1_MOUSE	Trex1	TREX1_MOUSE Three-prime repair exonuclease 1	1995	2	C	0.778682	208.747	162.547	28.3038	28.3038	15.803	56.6076	15.246	37.1126	37.1126	20.062	74.2252	19.991	38.957	38.957	18.7831	77.9139	20.9844	25.8152	25.8152	4.82829	51.6304	13.9055	27.343	27.343	12.7173	54.6859	14.7285	28.1155	28.1155	15.8354	56.231	15.1446
sp|Q8K009|AL1L2_MOUSE	Aldh1l2	AL1L2_MOUSE Mitochondrial 10-formyltetrahydrofolate dehydrogenase	874	93	C	0.780024	69241.8	54010.3	223.2	248.45	162.024	23105.9	18.7469	215.249	248.57	164.289	23117	18.7559	216.697	247.515	159.714	23018.9	18.6762	175.584	187.968	116.557	17481	14.1832	175.88	197.024	124.715	18323.3	14.8665	183.252	195.763	121.439	18206	14.7714
sp|Q64429|CP1B1_MOUSE	Cyp1b1	CP1B1_MOUSE Cytochrome P450 1B1	3259	7	C	0.780027	4932.61	3847.57	223.385	236.382	64.43	1654.68	18.8456	217.158	234.02	54.6175	1638.14	18.6572	227.657	234.255	55.3455	1639.79	18.676	194.158	190.951	80.7684	1336.65	15.2235	180.113	176.455	57.9375	1235.18	14.0679	178.944	182.248	57.2237	1275.74	14.5298
sp|Q99MQ1|BICC1_MOUSE	Bicc1	BICC1_MOUSE Protein bicaudal C homolog 1	5290	5	C	0.781461	2358.14	1842.79	168.73	155.387	90.9598	776.933	18.4943	179.505	154.911	91.1966	774.556	18.4377	181.626	161.329	90.7628	806.647	19.2016	140.635	116.604	67.2018	583.019	13.8783	135.414	122.499	71.389	612.497	14.58	144.812	129.455	74.1961	647.276	15.4079
sp|Q8CE46|PUS7L_MOUSE	Pus7l	PUS7L_MOUSE Pseudouridylate synthase 7 homolog-like protein	3051	6	C	0.781726	2810.1	2196.73	123.558	131.697	86.9198	790.18	15.782	136.817	213.159	263.155	1278.95	25.5442	123.096	123.495	72.928	740.973	14.7992	119.128	119.154	82.071	714.925	14.279	113.684	116.485	76.2674	698.91	13.9591	120.005	130.482	100.99	782.895	15.6365
sp|P01899|HA11_MOUSE	H2-D1	HA11_MOUSE H-2 class I histocompatibility antigen, D-B alpha chain	1718	17	C	0.78241	11823.7	9250.96	236.165	236.615	118.503	4022.46	19.0867	231.297	228.713	111.279	3888.13	18.4493	225.61	230.181	115.325	3913.08	18.5677	151.945	177.702	107.392	3020.93	14.3344	143.49	183.763	103.286	3123.97	14.8234	168.355	182.709	106.589	3106.06	14.7384
sp|Q80US4|ARP5_MOUSE	Actr5	ARP5_MOUSE Actin-related protein 5	6330	1	C	0.782617	302.579	236.803	86.3485	86.3485	0	86.3485	16.0088	138.464	138.464	0	138.464	25.6709	77.766	77.766	0	77.766	14.4176	78.1727	78.1727	0	78.1727	14.493	73.9346	73.9346	0	73.9346	13.7073	84.6957	84.6957	0	84.6957	15.7024
sp|Q9QZ82|CP11A_MOUSE	Cyp11a1	CP11A_MOUSE Cholesterol side-chain cleavage enzyme, mitochondrial	3670	1	C	0.783044	697.539	546.204	240.103	240.103	0	240.103	19.3049	216.74	216.74	0	216.74	17.4264	240.696	240.696	0	240.696	19.3525	167.405	167.405	0	167.405	13.4598	191.805	191.805	0	191.805	15.4216	186.994	186.994	0	186.994	15.0348
sp|E9QAM5|HELZ2_MOUSE	Helz2	HELZ2_MOUSE Helicase with zinc finger domain 2	2378	14	C	0.78352	4793	3755.41	99.6856	107.993	75.3788	1511.9	17.6863	91.4816	127.642	112.306	1786.99	20.9043	106.371	106.722	71.3873	1494.11	17.4782	71.0108	86.9702	57.067	1217.58	14.2434	84.4974	84.3871	54.4397	1181.42	13.8204	89.591	96.8863	60.3141	1356.41	15.8674
sp|Q8K207|CA021_MOUSE		CA021_MOUSE Uncharacterized protein C1orf21 homolog	2371	4	C	0.784026	1332.43	1044.66	88.729	116.138	87.9958	464.553	19.543	84.8751	115.488	86.3969	461.951	19.4335	71.2433	101.481	83.4364	405.925	17.0766	74.7685	85.5205	46.7328	342.082	14.3908	76.5401	89.0659	47.2943	356.264	14.9874	73.5194	86.5782	49.0381	346.313	14.5688
sp|Q03267|IKZF1_MOUSE	Ikzf1	IKZF1_MOUSE DNA-binding protein Ikaros	495	1	C	0.784614	124.957	98.0428	44.0271	44.0271	0	44.0271	19.7431	40.0125	40.0125	0	40.0125	17.9429	40.9172	40.9172	0	40.9172	18.3486	38.4982	38.4982	0	38.4982	17.2638	25.0923	25.0923	0	25.0923	11.2522	34.4523	34.4523	0	34.4523	15.4495
sp|Q8R2Q8|BST2_MOUSE	Bst2	BST2_MOUSE Bone marrow stromal antigen 2	4535	2	C	0.785104	1881.14	1476.89	324.565	324.565	124.317	649.13	19.3307	295.381	295.381	92.2771	590.761	17.5925	320.622	320.622	131.708	641.245	19.0959	242.755	242.755	105.516	485.51	14.4582	252.322	252.322	110.051	504.645	15.028	243.367	243.367	104.946	486.733	14.4946
sp|Q6PHN7|TM164_MOUSE	Tmem164	TM164_MOUSE Transmembrane protein 164	6184	2	C	0.785123	623.104	489.213	126.573	126.573	12.1093	253.147	22.7585	113.409	113.409	21.8325	226.818	20.3915	71.5696	71.5696	0.214154	143.139	12.8686	88.059	88.059	20.8076	176.118	15.8334	76.9211	76.9211	12.8882	153.842	13.8308	79.6267	79.6267	9.73219	159.253	14.3173
tr|E9Q3P4|E9Q3P4_MOUSE	Cenpf	E9Q3P4_MOUSE Protein Cenpf	2875	8	C	0.787877	3239.76	2552.53	77.8302	128.83	148.498	1030.64	17.7933	78.611	139.584	151.938	1116.68	19.2787	89.1758	136.555	145.383	1092.44	18.8603	76.7264	102.208	87.2095	817.664	14.1164	77.4123	101.177	87.0541	809.413	13.974	83.7023	115.682	96.0021	925.454	15.9774
sp|Q04863|RELB_MOUSE	Relb	RELB_MOUSE Transcription factor RelB	3498	14	C	0.788096	4376.98	3449.48	70.2261	104.118	66.7399	1457.65	18.6246	68.5838	105.581	68.2966	1478.13	18.8863	74.6921	102.943	63.3673	1441.2	18.4144	50.4617	81.6987	50.054	1143.78	14.6143	59.0593	82.0825	47.9784	1149.15	14.6829	55.5115	82.6108	46.6725	1156.55	14.7774
sp|Q9D2V8|MFS10_MOUSE	Mfsd10	MFS10_MOUSE Major facilitator superfamily domain-containing protein 10	4672	4	C	0.788329	1208.17	952.433	87.2254	109.065	53.3513	436.259	20.1916	82.3002	106.204	53.6145	424.817	19.662	80.4171	86.7727	31.5289	347.091	16.0645	66.6901	80.9398	31.8159	323.759	14.9847	73.4683	83.2131	28.1002	332.852	15.4055	65.3546	73.9556	19.8855	295.822	13.6917
sp|P09065|HME1_MOUSE	En1	HME1_MOUSE Homeobox protein engrailed-1	6322	2	C	0.788513	656.741	517.849	118.991	118.991	97.1133	237.982	20.2609	100.397	100.397	75.5521	200.795	17.0949	108.982	108.982	74.0013	217.964	18.5566	78.7067	78.7067	69.0746	157.413	13.4016	93.9634	93.9634	86.2114	187.927	15.9994	86.2543	86.2543	71.774	172.509	14.6867
sp|Q6P3Z3|THAP4_MOUSE	Thap4	THAP4_MOUSE THAP domain-containing protein 4	5267	2	C	0.788825	623.075	491.497	63.6726	63.6726	3.27154	127.345	11.4255	192.281	192.281	197.385	384.562	34.5031	55.5839	55.5839	7.42582	111.168	9.97404	73.1578	73.1578	14.4283	146.316	13.1275	70.3034	70.3034	1.79397	140.607	12.6153	102.287	102.287	59.0021	204.574	18.3545
sp|P14719|ILRL1_MOUSE	Il1rl1	ILRL1_MOUSE Interleukin-1 receptor-like 1	4275	11	C	0.788867	7045.18	5557.71	179.152	213.949	125.703	2353.44	18.6738	177.408	211.549	116.951	2327.03	18.4643	178.362	214.973	118.504	2364.71	18.7632	146.14	162.04	84.978	1782.44	14.1431	149.554	174.483	86.7532	1919.31	15.2292	143.507	168.724	84.7506	1855.96	14.7265
sp|P15864|H12_MOUSE	Hist1h1c	H12_MOUSE Histone H1.2	503	103	C	0.788967	88748.1	70019.3	303.082	282.635	165.355	29111.5	18.3359	250.347	280.148	225.467	28855.3	18.1746	318.527	298.847	176.656	30781.3	19.3877	245.048	233.427	128.061	24043	15.1435	264.769	250.428	142.371	25794.1	16.2465	197.917	195.943	99.5875	20182.2	12.7118
sp|Q7TMK9-2|HNRPQ_MOUSE	Syncrip	HNRPQ_MOUSE Isoform 2 of Heterogeneous nuclear ribonucleoprotein Q	826	2	C	0.789287	724.659	571.964	123.246	123.246	78.4431	246.491	19.0102	110.5	110.5	89.1281	221	17.0443	128.584	128.584	80.507	257.168	19.8337	102.535	102.535	50.3955	205.069	15.8156	84.7614	84.7614	54.489	169.523	13.0742	98.686	98.686	54.1754	197.372	15.222
sp|Q91WJ7|SPS2L_MOUSE	Spats2l	SPS2L_MOUSE SPATS2-like protein	2425	27	C	0.789455	14395.1	11364.3	149.075	182.091	116.381	4916.47	19.0861	133.315	165.615	103.58	4471.61	17.3592	147.093	185.445	121.162	5007.01	19.4376	117.95	140.299	89.5894	3788.07	14.7056	117.702	143.282	88.8151	3868.6	15.0182	118.931	137.318	85.0497	3707.6	14.3932
sp|Q64437|ADH7_MOUSE	Adh7	ADH7_MOUSE Alcohol dehydrogenase class 4 mu/sigma chain	1427	3	C	0.789473	1004.77	793.239	116.325	110.911	48.658	332.734	18.5057	108.875	112.485	49.4201	337.456	18.7683	110.322	111.527	41.8	334.58	18.6084	81.4899	80.7273	31.3199	242.182	13.4695	83.5841	87.6603	42.7631	262.981	14.6262	88.3823	96.0254	43.7212	288.076	16.022
sp|Q9D8T2|GSDMD_MOUSE	Gsdmdc1	GSDMD_MOUSE Gasdermin-D	719	9	C	0.790063	5428.01	4288.47	173.98	203.921	142.263	1835.29	18.8885	160.197	190.845	136.757	1717.61	17.6773	179.637	208.346	149.576	1875.11	19.2983	140.916	157.232	94.9889	1415.09	14.5638	145.867	162.101	102.905	1458.91	15.0148	153.779	157.163	96.0688	1414.47	14.5574
sp|Q62009|POSTN_MOUSE	Postn	POSTN_MOUSE Periostin	3625	75	C	0.790736	40933.4	32367.5	156.95	182.781	128.699	13708.6	18.7018	153.755	178.924	126.033	13419.3	18.3072	159.181	184.073	124.433	13805.5	18.834	124.94	136.617	85.8919	10246.3	13.9784	124.286	145.264	92.7582	10894.8	14.8631	142.035	149.686	93.5958	11226.4	15.3156
sp|Q3UFY0|RRP36_MOUSE	Rrp36	RRP36_MOUSE Ribosomal RNA processing protein 36 homolog	2279	9	C	0.791225	3058.69	2420.11	69.0556	111.306	98.768	1001.75	18.2841	74.0869	113.374	105.679	1020.37	18.6239	82.7738	115.175	98.7161	1036.57	18.9197	62.8349	88.2167	74.2952	793.951	14.4913	74.8778	91.0028	68.5473	819.025	14.949	73.3199	89.6817	71.0295	807.136	14.732
sp|Q8CFH6|SIK2_MOUSE	Sik2	SIK2_MOUSE Serine/threonine-protein kinase SIK2	4717	2	C	0.791273	582.133	460.626	97.05	97.05	34.1699	194.1	18.6141	106.271	106.271	62.0813	212.542	20.3827	87.7456	87.7456	26.6691	175.491	16.8295	79.8736	79.8736	25.414	159.747	15.3197	74.8913	74.8913	22.9253	149.783	14.3641	75.5478	75.5478	23.761	151.096	14.49
sp|Q9R1Q6|T176B_MOUSE	Tmem176b	T176B_MOUSE Transmembrane protein 176B	5727	8	C	0.791614	4022.63	3184.37	159.961	171.251	81.9979	1370.01	19.0094	155.382	173.642	84.7836	1389.13	19.2748	140.03	157.936	79.0818	1263.49	17.5314	136.399	132.815	46.137	1062.52	14.7429	136.838	135.656	49.7795	1085.25	15.0582	123.559	129.575	49.253	1036.6	14.3833
sp|O88343|S4A4_MOUSE	Slc4a4	S4A4_MOUSE Electrogenic sodium bicarbonate cotransporter 1	5077	2	C	0.79213	1742.79	1380.52	291.742	291.742	252.237	583.484	18.6816	291.432	291.432	223.971	582.863	18.6617	288.223	288.223	237.729	576.445	18.4562	238.182	238.182	171.034	476.364	15.2519	227.051	227.051	162.234	454.102	14.5391	225.025	225.025	162.922	450.051	14.4094
sp|P57787|MOT4_MOUSE	Slc16a3	MOT4_MOUSE Monocarboxylate transporter 4	3098	7	C	0.792225	3533.94	2799.68	156.177	178.344	129.671	1248.41	19.7108	148.177	166.291	115.429	1164.04	18.3787	140.658	160.213	107.289	1121.49	17.707	116.4	142.017	125.25	994.117	15.6959	110.817	135.251	109.277	946.755	14.9481	99.7912	122.686	104.892	858.805	13.5595
sp|Q8VEK2|RHBD2_MOUSE	Rhbdd2	RHBD2_MOUSE Rhomboid domain-containing protein 2	6321	2	C	0.793447	811.728	644.063	112.2	112.2	26.8325	224.4	15.4143	192.408	192.408	72.3038	384.817	26.4335	101.255	101.255	28.2391	202.511	13.9107	107.122	107.122	23.8247	214.244	14.7167	99.0605	99.0605	25.3159	198.121	13.6092	115.849	115.849	0.727445	231.698	15.9156
sp|Q61846|MELK_MOUSE	Melk	MELK_MOUSE Maternal embryonic leucine zipper kinase	4649	8	C	0.793594	4994.86	3963.89	177.324	211.998	117.427	1695.98	18.931	160.98	194.482	106.687	1555.85	17.3669	180.496	217.879	126.993	1743.03	19.4562	154.921	165.239	60.1225	1321.91	14.7556	154.173	167.435	65.6541	1339.48	14.9516	172.083	162.812	53.1669	1302.5	14.5388
sp|Q9QYM8|CENPH_MOUSE	Cenph	CENPH_MOUSE Centromere protein H	5974	8	C	0.794202	4493.53	3568.77	145.704	183.899	112.031	1471.19	18.2478	189.601	198.22	112.693	1585.76	19.6688	141.814	179.572	108.912	1436.58	17.8185	120.785	151.473	90.9721	1211.79	15.0303	121.339	147.718	88.715	1181.74	14.6576	118.42	146.905	87.9735	1175.24	14.577
sp|Q61510|TRI25_MOUSE	Trim25	TRI25_MOUSE E3 ubiquitin/ISG15 ligase TRIM25	1981	31	C	0.794234	15734.1	12496.6	151.811	170.125	110.779	5273.87	18.6814	148.941	166.418	110.072	5158.97	18.2743	162.767	171.009	110.289	5301.27	18.7784	120.139	131.17	90.0279	4066.27	14.4037	126.795	136.701	88.104	4237.72	15.011	116.678	135.244	86.765	4192.57	14.8511
sp|P53996-2|CNBP_MOUSE	Cnbp	CNBP_MOUSE Isoform 2 of Cellular nucleic acid-binding protein	3237	3	C	0.795079	619.136	492.262	32.3673	69.2479	83.1584	207.744	18.6921	36.6328	71.1802	84.226	213.54	19.2137	31.4546	65.9507	80.0992	197.852	17.8021	29.4626	57.4456	71.633	172.337	15.5063	31.8086	54.072	60.2571	162.216	14.5957	25.8319	52.5696	62.7531	157.709	14.1901
sp|Q8BJU9|RF1ML_MOUSE	Mtrf1l	RF1ML_MOUSE Peptide chain release factor 1-like, mitochondrial	6099	3	C	0.795648	1044.63	831.16	83.2906	85.9401	23.1611	257.82	13.7446	133.079	180.895	108.53	542.686	28.931	69.2111	81.3757	31.0879	244.127	13.0146	94.8156	88.6013	26.0656	265.804	14.1702	86.9643	84.2071	27.7263	252.621	13.4674	118.74	104.245	27.1109	312.735	16.6722
sp|Q6ZQM8|UD17C_MOUSE	Ugt1a7c	UD17C_MOUSE UDP-glucuronosyltransferase 1-7C	5164	6	C	0.795721	4015.69	3195.37	194.845	226.743	171.164	1360.46	18.8663	193.686	211.488	160.257	1268.93	17.597	196.794	231.051	178.669	1386.3	19.2247	172.452	179.555	137.707	1077.33	14.94	182.962	176.823	132.363	1060.94	14.7126	169.713	176.183	142.976	1057.1	14.6594
sp|P07141|CSF1_MOUSE	Csf1	CSF1_MOUSE Macrophage colony-stimulating factor 1	4153	5	C	0.795837	2603.82	2072.22	118.612	191.517	176.148	957.584	20.4786	115.199	160.406	134.485	802.028	17.1519	122.795	168.841	124.387	844.205	18.0539	91.9848	128.736	90.019	643.68	13.7655	94.0953	144.16	107.113	720.8	15.4148	103.266	141.547	90.2524	707.735	15.1354
sp|O70475|UGDH_MOUSE	Ugdh	UGDH_MOUSE UDP-glucose 6-dehydrogenase	179	90	C	0.795979	51534.4	41020.3	177.779	192.965	122.554	17366.8	18.7638	175.584	184.581	116.121	16612.3	17.9487	188.731	195.059	118.242	17555.3	18.9675	131.953	147.855	88.0075	13307	14.3774	142.134	155.138	91.9055	13962.5	15.0856	139.156	152.787	89.421	13750.8	14.857
sp|P28063|PSB8_MOUSE	Psmb8	PSB8_MOUSE Proteasome subunit beta type-8	5563	4	C	0.796278	1523.58	1213.19	120.038	125.291	80.3152	501.164	18.3122	135.597	132.724	80.1849	530.894	19.3986	119.746	122.88	76.8779	491.52	17.9599	88.3842	94.6359	64.494	378.543	13.8318	94.199	102.181	69.236	408.723	14.9345	97.7524	106.482	69.5672	425.926	15.5631
sp|Q9WTR6|XCT_MOUSE	Slc7a11	XCT_MOUSE Cystine/glutamate transporter	5157	2	C	0.796613	1809.01	1441.08	316.142	316.142	296.576	632.285	19.4544	295.459	295.459	238.925	590.917	18.1816	292.903	292.903	256.604	585.805	18.0243	246.68	246.68	208.511	493.361	15.1799	244.528	244.528	212.495	489.055	15.0475	229.332	229.332	203.483	458.663	14.1123
sp|Q9D030|TWST2_MOUSE	Twist2	TWST2_MOUSE Twist-related protein 2	6178	2	C	0.797276	642.194	512.006	109.271	109.271	2.71835	218.542	18.9345	101.016	101.016	0.757688	202.032	17.5041	110.81	110.81	8.97978	221.62	19.2012	81.0734	81.0734	6.13005	162.147	14.0484	81.7728	81.7728	4.59725	163.546	14.1696	93.1564	93.1564	14.8705	186.313	16.1422
sp|Q6AXC6|DDX11_MOUSE	Ddx11	DDX11_MOUSE Probable ATP-dependent RNA helicase DDX11	704	2	C	0.797444	790.374	630.279	101.714	101.714	25.3649	203.427	14.3193	193.974	193.974	87.1136	387.947	27.3077	99.5	99.5	11.4479	199	14.0076	101.491	101.491	30.592	202.982	14.2879	104.575	104.575	24.4159	209.15	14.7221	109.074	109.074	41.2187	218.147	15.3554
tr|D3Z5I1|D3Z5I1_MOUSE	Zc3hav1	D3Z5I1_MOUSE Zinc finger CCCH-type antiviral protein 1	2595	45	C	0.797477	24697.9	19696	160.106	187.335	140.542	8430.06	18.9892	162.35	177.249	126.17	7976.23	17.967	149.578	184.258	134.131	8291.59	18.6773	124.429	140.861	97.3515	6338.76	14.2785	124.342	148.578	104.307	6686.02	15.0607	136.986	148.249	99.7909	6671.22	15.0273
sp|P27870|VAV_MOUSE	Vav1	VAV_MOUSE Proto-oncogene vav	1024	9	C	0.798496	4885.96	3901.42	123.604	184.367	146.363	1659.3	18.8828	145.72	173.898	128.474	1565.08	17.8105	144.959	184.621	137.93	1661.58	18.9087	124.654	146.682	104.904	1320.13	15.023	111.565	144.061	99.071	1296.55	14.7547	131.904	142.749	99.6658	1284.74	14.6203
sp|P0C0S6|H2AZ_MOUSE	H2afz	H2AZ_MOUSE Histone H2A.Z	1526	68	C	0.798543	22500.7	17967.8	57.9654	101.197	101.16	6881.4	17.0043	62.1852	119.381	154.359	8117.89	20.0598	63.581	110.315	110.369	7501.45	18.5365	56.7432	88.4226	85.094	6012.74	14.8578	53.0173	91.8567	88.6547	6246.26	15.4348	46.9486	83.9531	78.6	5708.81	14.1068
sp|P03899|NU3M_MOUSE	Mtnd3	NU3M_MOUSE NADH-ubiquinone oxidoreductase chain 3	2381	2	C	0.799812	439.112	351.207	78.4604	78.4604	5.64182	156.921	19.8554	82.0913	82.0913	5.13143	164.183	20.7743	59.004	59.004	3.5625	118.008	14.9317	64.029	64.029	1.88397	128.058	16.2034	50.8939	50.8939	5.9384	101.788	12.8793	60.6804	60.6804	4.93684	121.361	15.3559
sp|Q9CPV3|RM42_MOUSE	Mrpl42	RM42_MOUSE 39S ribosomal protein L42, mitochondrial	5980	5	C	0.799972	3276.47	2621.08	119.744	182.363	158.074	911.816	15.4609	124.746	293.733	396.349	1468.66	24.903	128.025	179.198	125.774	895.989	15.1926	110.752	168.87	138.766	844.348	14.3169	123.02	173.663	128.019	868.315	14.7233	120.087	181.684	151.929	908.418	15.4033
sp|Q80Y20|ALKB8_MOUSE	Alkbh8	ALKB8_MOUSE Alkylated DNA repair protein alkB homolog 8	1493	11	C	0.80019	6494.26	5196.64	125.457	198.419	195.473	2182.61	18.6693	121.96	195.099	171.85	2146.09	18.3569	128.394	196.869	171.848	2165.56	18.5235	128.106	153.834	74.2106	1692.17	14.4742	132.333	160.189	90.0003	1762.08	15.0723	122.318	158.399	82.8603	1742.39	14.9038
sp|Q9ERS7|ILRL2_MOUSE	Il1rl2	ILRL2_MOUSE Interleukin-1 receptor-like 2	4169	2	C	0.800241	823.948	659.357	135.349	135.349	44.6869	270.698	18.2497	136.467	136.467	29.7267	272.933	18.4003	140.159	140.159	38.784	280.317	18.8981	109.398	109.398	31.4508	218.795	14.7505	106.123	106.123	38.9743	212.245	14.3089	114.158	114.158	46.7748	228.317	15.3924
sp|P35639|DDIT3_MOUSE	Ddit3	DDIT3_MOUSE DNA damage-inducible transcript 3 protein	6018	1	C	0.800413	377.076	301.817	126.218	126.218	0	126.218	18.5917	126.281	126.281	0	126.281	18.601	124.577	124.577	0	124.577	18.3501	97.5192	97.5192	0	97.5192	14.3645	112.222	112.222	0	112.222	16.5302	92.0753	92.0753	0	92.0753	13.5626
sp|Q9DAS9|GBG12_MOUSE	Gng12	GBG12_MOUSE Guanine nucleotide-binding protein G(I)/G(S)/G(O) subunit gamma-12	2691	13	C	0.800531	7668.8	6139.11	177.405	232.718	211.209	3025.34	21.9102	175.434	215.921	184.02	2806.98	20.3288	83.0835	141.268	134.947	1836.48	13.3002	145.417	172.985	148.157	2248.8	16.2863	103.11	151.139	135.04	1964.81	14.2296	102.911	148.116	129.46	1925.5	13.9449
sp|Q9QXP6-2|MKRN1_MOUSE	Mkrn1	MKRN1_MOUSE Isoform 2 of E3 ubiquitin-protein ligase makorin-1	5350	2	C	0.801384	912.27	731.079	126.357	126.357	104.006	252.713	15.3779	209.637	209.637	237.441	419.275	25.5134	120.141	120.141	103.63	240.282	14.6215	143.53	143.53	135.136	287.059	17.4679	107.53	107.53	98.8841	215.061	13.0867	114.48	114.48	110.063	228.959	13.9325
sp|Q8K1I7|WIPF1_MOUSE	Wipf1	WIPF1_MOUSE WAS/WASL-interacting protein family member 1	5052	4	C	0.801397	2930.88	2348.8	167.157	254.467	201.316	1017.87	19.279	175.308	273.672	241.085	1094.69	20.734	148.584	204.579	145.336	818.317	15.4994	118.219	200.994	171.382	803.978	15.2278	116.145	192.394	156.205	769.578	14.5763	129.124	193.81	148.324	775.239	14.6835
sp|Q09014|NCF1_MOUSE	Ncf1	NCF1_MOUSE Neutrophil cytosol factor 1	1435	12	C	0.802962	6261.43	5027.69	136.116	169.934	144.508	2039.21	18.0635	125.604	167.076	144.396	2004.91	17.7597	139.656	184.776	157.734	2217.31	19.6411	108.368	141.45	120.329	1697.4	15.0357	101.533	132.534	109.112	1590.41	14.088	112.086	144.99	134.188	1739.88	15.412
sp|Q69Z37|SAM9L_MOUSE	Samd9l	SAM9L_MOUSE Sterile alpha motif domain-containing protein 9-like	3543	3	C	0.803343	1028.8	826.478	63.1976	123.84	120.193	371.521	20.0251	43.6708	102.749	110.18	308.248	16.6147	55.6698	116.343	120.583	349.03	18.8128	46.6652	89.8087	89.9681	269.426	14.5221	33.9124	88.474	101.802	265.422	14.3063	47.1846	97.2101	104.19	291.63	15.719
sp|Q8VCE4|CI040_MOUSE		CI040_MOUSE Uncharacterized protein C9orf40 homolog	245	1	C	0.803616	37.8178	30.391	10.6968	10.6968	0	10.6968	15.6824	13.4606	13.4606	0	13.4606	19.7344	13.6604	13.6604	0	13.6604	20.0274	6.60119	6.60119	0	6.60119	9.67792	11.9344	11.9344	0	11.9344	17.4969	11.8554	11.8554	0	11.8554	17.3811
sp|Q62433|NDRG1_MOUSE	Ndrg1	NDRG1_MOUSE Protein NDRG1	4335	34	C	0.80419	11134.5	8954.28	81.8732	105.893	91.3158	3600.35	17.9221	81.5127	110.311	116.076	3750.58	18.67	88.9268	111.282	87.518	3783.6	18.8344	64.2885	86.4537	67.73	2939.42	14.6321	68.3644	88.0077	66.5902	2992.26	14.8952	67.3449	88.9	69.9709	3022.6	15.0462
sp|Q9JI99|SGPP1_MOUSE	Sgpp1	SGPP1_MOUSE Sphingosine-1-phosphate phosphatase 1	762	7	C	0.805136	5139.85	4138.28	286.495	247.32	100.767	1731.24	18.6593	246.469	236.661	103.641	1656.63	17.8552	273.43	250.283	109.95	1751.98	18.8829	185.694	189.526	73.063	1326.68	14.299	216.881	207.678	107.548	1453.75	15.6686	207.419	193.978	86.833	1357.85	14.6349
sp|Q8C3J5|DOCK2_MOUSE	Dock2	DOCK2_MOUSE Dedicator of cytokinesis protein 2	4091	6	C	0.805581	2481.16	1998.77	131.03	135.105	21.7975	810.631	18.0947	136.538	137.569	21.5369	825.415	18.4247	132.876	140.852	20.7296	845.112	18.8644	108.913	106.709	14.4806	640.255	14.2916	103.52	108.246	14.49	649.479	14.4975	118.264	118.173	16.5905	709.04	15.827
sp|Q75NR7|RECQ4_MOUSE	Recql4	RECQ4_MOUSE ATP-dependent DNA helicase Q4	5106	2	C	0.805908	259.892	209.449	42.0892	42.0892	6.21135	84.1784	17.9354	43.234	43.234	9.61583	86.468	18.4233	44.6228	44.6228	5.77378	89.2455	19.0151	31.4114	31.4114	4.27652	62.8228	13.3853	39.0482	39.0482	8.48206	78.0964	16.6396	34.2649	34.2649	6.56472	68.5297	14.6013
sp|Q03350|TSP2_MOUSE	Thbs2	TSP2_MOUSE Thrombospondin-2	1610	51	C	0.806103	26041.3	20992	149.626	171.547	124.292	8748.88	18.6014	166.893	168.511	105.711	8594.06	18.2723	159.612	170.557	115.921	8698.4	18.4941	112.272	136.994	115.211	6986.69	14.8548	110.406	131.985	98.4013	6731.21	14.3116	124.071	142.629	102.962	7274.09	15.4658
sp|P62482|KCAB2_MOUSE	Kcnab2	KCAB2_MOUSE Voltage-gated potassium channel subunit beta-2	4582	2	C	0.806159	1547.35	1247.41	259.32	259.32	150.769	518.64	18.5575	256.305	256.305	135.64	512.611	18.3418	258.052	258.052	120.07	516.103	18.4668	216.008	216.008	107.051	432.017	15.4581	206.831	206.831	106.436	413.661	14.8013	200.868	200.868	100.381	401.736	14.3746
sp|Q9WTK5|NFKB2_MOUSE	Nfkb2	NFKB2_MOUSE Nuclear factor NF-kappa-B p100 subunit	1792	55	C	0.806218	27473.2	22149.4	118.943	166.465	136.362	9155.56	18.4504	136.659	165.657	139.723	9111.14	18.3609	135.067	167.391	134.126	9206.48	18.553	93.9196	130.584	109.017	7182.14	14.4735	105.325	138.648	115.685	7625.67	15.3673	103.529	133.483	106.487	7341.57	14.7948
sp|P09023|HXB6_MOUSE	Hoxb6	HXB6_MOUSE Homeobox protein Hox-B6	402	3	C	0.80638	959.315	773.572	89.2089	89.3123	2.13514	267.937	15.4619	150.666	135.745	42.1186	407.236	23.5005	94.9851	94.7138	1.39744	284.142	16.397	78.5642	77.9849	5.02834	233.955	13.5009	92.5022	93.1206	1.58632	279.362	16.1212	86.8936	86.7516	10.1313	260.255	15.0186
sp|Q91Y63|S13A3_MOUSE	Slc13a3	S13A3_MOUSE Solute carrier family 13 member 3	3823	2	C	0.807496	586.854	473.882	104.014	104.014	4.74344	208.027	19.6116	101.011	101.011	5.81912	202.022	19.0455	88.4025	88.4025	1.58483	176.805	16.6681	78.2636	78.2636	5.38284	156.527	14.7565	74.2841	74.2841	8.50991	148.568	14.0061	84.3934	84.3934	7.02457	168.787	15.9122
sp|Q9CQ91|NDUA3_MOUSE	Ndufa3	NDUA3_MOUSE NADH dehydrogenase [ubiquinone] 1 alpha subcomplex subunit 3	5515	4	C	0.807685	4799.1	3876.16	513.874	441.965	161.681	1767.86	20.3782	450.353	397.862	134.469	1591.45	18.3447	417.663	359.947	128.77	1439.79	16.5965	400.698	359.332	123.027	1437.33	16.5681	360.971	326.01	92.6838	1304.04	15.0317	311.615	283.698	82.0585	1134.79	13.0808
sp|P70205|PACR_MOUSE	Adcyap1r1	PACR_MOUSE Pituitary adenylate cyclase-activating polypeptide type I receptor	4669	2	C	0.808172	1434.74	1159.51	226.909	226.909	5.66898	453.817	17.4932	279.481	279.481	21.8706	558.962	21.5462	210.978	210.978	5.22664	421.957	16.2651	183.359	183.359	2.04786	366.717	14.1358	186.648	186.648	7.85999	373.297	14.3894	209.75	209.75	0.44184	419.499	16.1704
sp|Q69ZS0|PZRN3_MOUSE	Pdzrn3	PZRN3_MOUSE E3 ubiquitin-protein ligase PDZRN3	3338	27	C	0.808421	14729.1	11907.4	158.588	183.526	131.418	4955.19	18.603	153.021	177.374	124.858	4789.09	17.9794	165.202	184.625	127.972	4984.87	18.7144	110.383	142.828	106.468	3856.37	14.4777	126.101	147.014	103.548	3969.38	14.902	128.013	151.171	110.683	4081.61	15.3234
sp|P43276|H15_MOUSE	Hist1h1b	H15_MOUSE Histone H1.5	503	48	C	0.808522	38626.6	31230.5	277.385	276.897	146.223	13291.1	19.0261	217.649	234.096	183.073	11236.6	16.0851	301.373	293.727	152.786	14098.9	20.1825	227.372	221.74	107.741	10643.5	15.2361	247.956	243.384	119.604	11682.5	16.7234	187.704	185.509	90.1198	8904.45	12.7467
sp|P97927|LAMA4_MOUSE	Lama4	LAMA4_MOUSE Laminin subunit alpha-4	910	31	C	0.808798	13669.9	11056.2	103.886	145.286	145.231	4503.87	18.2151	113.329	149.237	148.342	4626.34	18.7104	101.565	146.442	144.287	4539.69	18.3599	88.1966	116.378	107.8	3607.72	14.5907	89.7837	115.598	105.108	3583.55	14.493	94.9288	124.675	114.086	3864.92	15.6309
tr|Q3V117|Q3V117_MOUSE	Acly	Q3V117_MOUSE ATP-citrate synthase	798	4	C	0.810121	3698.43	2996.18	313.889	315.022	36.1419	1260.09	18.8225	300.235	301.432	48.1973	1205.73	18.0104	320.075	308.152	56.8439	1232.61	18.412	236.543	232.978	42.548	931.912	13.9204	280.308	275.604	40.8215	1102.42	16.4672	241.77	240.461	19.8248	961.843	14.3675
sp|P22752|H2A1_MOUSE	Hist1h2ab	H2A1_MOUSE Histone H2A type 1	1526	75	C	0.81018	35898.1	29083.9	132.607	150.832	106.391	11312.4	17.4085	137.167	176.317	203.857	13223.8	20.3499	150.281	151.491	104.869	11361.9	17.4846	119.261	129.367	88.8055	9702.51	14.9311	122.867	135.143	92.1623	10135.7	15.5978	127.922	123.276	81.2908	9245.71	14.2281
sp|Q9QUH0|GLRX1_MOUSE	Glrx	GLRX1_MOUSE Glutaredoxin-1	3481	11	C	0.810223	2461.6	1994.44	38.1739	74.3254	81.2069	817.58	18.3477	40.9458	72.5714	83.5193	798.286	17.9147	42.294	76.8845	78.582	845.729	18.9794	37.7928	57.493	55.1272	632.423	14.1925	38.0615	60.3965	59.5892	664.362	14.9093	38.3485	63.4232	61.6353	697.655	15.6564
sp|Q01721|GAS1_MOUSE	Gas1	GAS1_MOUSE Growth arrest-specific protein 1	1386	4	C	0.811171	560.105	454.341	37.4895	48.2778	30.1724	193.111	19.0361	37.3466	45.1192	27.6116	180.477	17.7907	38.1904	46.6293	23.4416	186.517	18.3861	26.2999	40.1032	36.7706	160.413	15.8128	20.1104	34.2903	31.248	137.161	13.5208	21.0841	39.1918	39.4784	156.767	15.4535
sp|A1L314|MPEG1_MOUSE	Mpeg1	MPEG1_MOUSE Macrophage-expressed gene 1 protein	1488	5	C	0.811286	3006.75	2439.34	209.224	212.567	78.1317	1062.83	19.5155	211.825	193.103	50.1064	965.515	17.7286	216.106	195.682	59.8121	978.408	17.9653	164.913	167.31	48.5802	836.55	15.3605	162.17	155.925	49.5276	779.623	14.3153	164.189	164.633	48.2777	823.163	15.1147
sp|Q9Z1X9|CDC45_MOUSE	Cdc45	CDC45_MOUSE Cell division control protein 45 homolog	4614	1	C	0.812747	363.824	295.697	124.343	124.343	0	124.343	18.8536	115.158	115.158	0	115.158	17.4609	124.323	124.323	0	124.323	18.8504	96.6019	96.6019	0	96.6019	14.6473	104.715	104.715	0	104.715	15.8774	94.38	94.38	0	94.38	14.3104
sp|P13516|ACOD1_MOUSE	Scd1	ACOD1_MOUSE Acyl-CoA desaturase 1	5142	9	C	0.812874	10728.7	8721.09	422.63	408.94	151.218	3680.46	18.9229	405.876	384.691	127.534	3462.22	17.8008	430.916	398.447	144.905	3586.03	18.4373	323.141	330.078	125.452	2970.71	15.2737	311.362	335.412	133.18	3018.71	15.5205	281.277	303.519	112.876	2731.67	14.0447
sp|Q3V1M1|IGS10_MOUSE	Igsf10	IGS10_MOUSE Immunoglobulin superfamily member 10	2603	14	C	0.812978	6934.85	5637.88	177.733	164.571	104.871	2303.99	18.3253	166.935	156.238	91.9299	2187.33	17.3974	194.887	174.538	103.588	2443.53	19.4352	125.822	126.682	90.4911	1773.54	14.1063	145.04	142.664	85.2895	1997.29	15.8859	128.987	133.361	91.9812	1867.05	14.85
sp|Q6NZP1|ZRAB3_MOUSE	Zranb3	ZRAB3_MOUSE DNA annealing helicase and endonuclease ZRANB3	6115	2	C	0.81331	230.572	187.526	36.9729	36.9729	3.64123	73.9459	17.6863	42.6154	42.6154	2.84522	85.2307	20.3853	35.6976	35.6976	1.13515	71.3952	17.0762	30.78	30.78	4.06053	61.5601	14.7238	32.3956	32.3956	4.03417	64.7911	15.4966	30.5875	30.5875	3.31026	61.1751	14.6318
sp|Q91X43|SH319_MOUSE	Sh3d19	SH319_MOUSE SH3 domain-containing protein 19	3086	9	C	0.813335	3795.67	3087.15	65.6838	109.161	69.7287	982.445	14.2739	82.7844	201.558	289.01	1814.02	26.3558	74.4481	111.023	65.8296	999.207	14.5174	64.5079	115.294	87.1162	1037.65	15.0759	65.2542	101.987	64.9728	917.881	13.3358	73.0022	125.736	99.3756	1131.62	16.4412
sp|Q8BZ20|PAR12_MOUSE	Parp12	PAR12_MOUSE Poly [ADP-ribose] polymerase 12	3770	18	C	0.814859	9584.08	7809.67	158.255	180.941	113.085	3256.95	18.7248	147.356	170.69	107.919	3072.41	17.6639	158.139	180.818	111.142	3254.72	18.712	125.405	140.9	87.9976	2536.19	14.5811	140.995	150.218	90.9895	2703.92	15.5453	134.035	142.753	85.9517	2569.56	14.7729
sp|Q9DCJ7|AKIP_MOUSE	Aurkaip1	AKIP_MOUSE Aurora kinase A-interacting protein	4235	1	C	0.815457	891.962	727.357	304.128	304.128	0	304.128	18.7812	270.575	270.575	0	270.575	16.7092	317.259	317.259	0	317.259	19.5921	260.416	260.416	0	260.416	16.0818	224.302	224.302	0	224.302	13.8516	242.639	242.639	0	242.639	14.984
sp|Q9JLM8|DCLK1_MOUSE	Dclk1	DCLK1_MOUSE Serine/threonine-protein kinase DCLK1	3097	28	C	0.815664	18288.9	14917.6	221.888	220.596	121.488	6176.68	18.6008	214.773	207.5	111.142	5810.01	17.4966	216.496	225.08	121.589	6302.25	18.9789	178.768	171.572	85.3196	4804.01	14.467	175.034	182.095	95.6951	5098.66	15.3544	172.272	179.106	86.5655	5014.96	15.1023
sp|Q6X893|CTL1_MOUSE	Slc44a1	CTL1_MOUSE Choline transporter-like protein 1	5768	2	C	0.815848	332.237	271.055	56.5048	56.5048	13.694	113.01	18.7322	60.8588	60.8588	9.28395	121.718	20.1756	48.7544	48.7544	10.5471	97.5088	16.1628	45.0755	45.0755	10.6717	90.1511	14.9432	42.7133	42.7133	10.883	85.4266	14.1601	47.7385	47.7385	1.28196	95.4769	15.826
tr|Q8K1X4|Q8K1X4_MOUSE	Nckap1l	Q8K1X4_MOUSE NCK associated protein 1 like	141	6	C	0.816175	2893.58	2361.66	160.433	163.15	96.898	978.902	18.6272	161.37	162.876	88.2065	977.256	18.5958	145.832	156.237	99.7433	937.42	17.8378	120.426	128.239	78.5559	769.432	14.6412	127.969	136.268	85.1058	817.606	15.5579	118.034	129.104	74.9002	774.627	14.7401
sp|Q4LDD4|ARAP1_MOUSE	Arap1	ARAP1_MOUSE Arf-GAP with Rho-GAP domain, ANK repeat and PH domain-containing protein 1	1186	44	C	0.816346	19031.1	15536	114.303	142.231	101.435	6258.18	18.1045	117.872	144.384	99.2977	6352.9	18.3785	118.803	145.909	101.205	6420.01	18.5726	104.798	115.809	78.3294	5095.61	14.7412	107.564	117.113	74.8692	5152.97	14.9072	103.622	120.167	76.3968	5287.37	15.296
sp|P21855|CD72_MOUSE	Cd72	CD72_MOUSE B-cell differentiation antigen CD72	6314	2	C	0.816394	1302.18	1063.09	213.427	213.427	19.5087	426.853	18.0467	222.699	222.699	23.9433	445.398	18.8308	214.964	214.964	2.73721	429.928	18.1767	171.59	171.59	8.05642	343.18	14.5091	184.493	184.493	9.03221	368.985	15.6001	175.463	175.463	7.40275	350.926	14.8366
sp|P21995|EMB_MOUSE	Emb	EMB_MOUSE Embigin	1779	14	C	0.817787	8352.72	6830.75	179.892	202.821	108.771	2839.49	18.7012	182.48	197.048	99.0658	2758.68	18.1689	180.031	196.753	100.344	2754.55	18.1418	159.198	162.808	79.5571	2279.31	15.0118	153.525	157.364	72.8551	2203.09	14.5098	172.799	167.739	75.5075	2348.35	15.4665
sp|P49282-2|NRAM2_MOUSE	Slc11a2	NRAM2_MOUSE Isoform 1 of Natural resistance-associated macrophage protein 2	5220	3	C	0.818256	1940.48	1587.81	228.235	217.511	89.0883	652.532	18.4943	232.374	216.779	108.888	650.337	18.4321	228.769	212.537	64.1871	637.61	18.0714	208.783	182.363	48.7211	547.089	15.5058	191.97	167.211	49.3921	501.632	14.2174	208.272	179.696	50.2791	539.088	15.279
sp|Q3U4G3|XXLT1_MOUSE	Xxylt1	XXLT1_MOUSE Xyloside xylosyltransferase 1	4567	11	C	0.818669	5043.11	4128.64	138.197	152.325	78.3221	1675.57	18.2688	152.799	151.53	79.5418	1666.83	18.1735	145.788	154.61	81.3972	1700.71	18.5429	121.512	121.149	63.3788	1332.64	14.5298	118.856	127.104	56.5382	1398.14	15.244	112.189	127.078	66.1008	1397.86	15.2409
sp|Q8CEE6|PASK_MOUSE	Pask	PASK_MOUSE PAS domain-containing serine/threonine-protein kinase	3010	6	C	0.819348	2424.94	1986.87	120.187	113.469	64.505	680.812	15.4316	156.077	181.366	141.152	1088.2	24.6656	119.759	109.321	61.0887	655.928	14.8676	118.099	109.713	56.6728	658.277	14.9208	109.821	99.5763	55.9433	597.458	13.5423	132.661	121.856	67.3775	731.134	16.5722
tr|E9PWQ3|E9PWQ3_MOUSE	Col6a3	E9PWQ3_MOUSE Protein Col6a3	94	208	C	0.819568	117015	95901.6	163.721	187.807	132.226	39063.9	18.3471	162.853	185.508	129.915	38585.8	18.1225	169.118	189.255	131.744	39365.1	18.4886	129.14	149.507	100.921	31097.6	14.6055	129.348	155.189	104.965	32279.3	15.1605	136.59	156.369	105.563	32524.7	15.2758
sp|Q61233|PLSL_MOUSE	Lcp1	PLSL_MOUSE Plastin-2	83	100	C	0.820983	53858.5	44216.9	149.951	180.201	136.012	18020.1	18.3737	142.871	177.841	131.907	17784.2	18.1331	150.132	180.542	129.824	18054.2	18.4085	122.715	146.151	109.546	14615.1	14.9019	118.399	146.89	111.712	14689	14.9773	125.54	149.128	106.58	14912.8	15.2055
sp|Q64345|IFIT3_MOUSE	Ifit3	IFIT3_MOUSE Interferon-induced protein with tetratricopeptide repeats 3	6255	1	C	0.821493	292.718	240.466	96.4103	96.4103	0	96.4103	18.082	103.425	103.425	0	103.425	19.3977	92.8825	92.8825	0	92.8825	17.4204	76.2763	76.2763	0	76.2763	14.3058	64.7275	64.7275	0	64.7275	12.1398	99.4618	99.4618	0	99.4618	18.6543
sp|O70494|SP3_MOUSE	Sp3	SP3_MOUSE Transcription factor Sp3	5459	8	C	0.821537	3498.97	2874.53	59.9005	142.847	149.406	1142.78	17.9302	51.1448	147.319	166.059	1178.56	18.4915	61.388	147.204	154.94	1177.63	18.477	59.7243	120.387	114.479	963.098	15.111	56.3103	118.901	117.514	951.211	14.9245	54.8238	120.028	121.348	960.226	15.0659
sp|Q9CXR1|DHRS7_MOUSE	Dhrs7	DHRS7_MOUSE Dehydrogenase/reductase SDR family member 7	3057	9	C	0.821636	6741.62	5539.16	272.159	247.976	95.7394	2231.78	18.173	279.353	257.924	92.4277	2321.32	18.902	275.557	243.169	83.5151	2188.52	17.8207	201.546	204.124	69.326	1837.12	14.9593	225.599	204.181	75.843	1837.63	14.9635	195.221	207.156	70.5134	1864.41	15.1815
sp|Q99LS3|SERB_MOUSE	Psph	SERB_MOUSE Phosphoserine phosphatase	2290	34	C	0.822047	16215.4	13329.8	158.526	152.131	117.101	5172.46	17.507	148.439	173.528	183.315	5899.96	19.9693	160.184	151.263	113.008	5142.94	17.4071	123.31	129.619	94.4454	4407.06	14.9164	128.842	130.914	92.5743	4451.07	15.0653	124.097	131.519	97.115	4471.65	15.135
tr|E0CYM8|E0CYM8_MOUSE	Sirpa	E0CYM8_MOUSE Tyrosine-protein phosphatase non-receptor type substrate 1	2438	14	C	0.822372	6221.99	5116.79	118.475	158.94	100.119	2225.16	19.6243	102.326	139.167	79.2056	1948.33	17.1829	109.171	146.322	82.3507	2048.5	18.0663	78.8568	121.779	74.9379	1704.91	15.0361	83.5746	118.938	71.9832	1665.13	14.6853	86.9846	124.768	70.9151	1746.75	15.4051
sp|P39429|TRAF2_MOUSE	Traf2	TRAF2_MOUSE TNF receptor-associated factor 2	3502	12	C	0.822937	7345.54	6044.92	137.956	188.457	151.659	2261.49	16.8888	216.437	244.094	181.27	2929.12	21.8747	123.082	179.578	143.684	2154.93	16.0931	139.958	165.689	88.3567	1988.27	14.8484	126.162	159.088	88.8557	1909.05	14.2568	153.346	178.967	90.4866	2147.6	16.0383
sp|P62077|TIM8B_MOUSE	Timm8b	TIM8B_MOUSE Mitochondrial import inner membrane translocase subunit Tim8 B	3373	2	C	0.823593	2175.86	1792.02	375.863	375.863	151.631	751.725	18.9452	420.646	420.646	154.78	841.292	21.2025	291.422	291.422	148.526	582.843	14.689	328.927	328.927	111.347	657.853	16.5794	242.213	242.213	53.5155	484.426	12.2087	324.873	324.873	42.8251	649.745	16.3751
sp|P25446|TNR6_MOUSE	Fas	TNR6_MOUSE Tumor necrosis factor receptor superfamily member 6	5419	5	C	0.823983	1524.89	1256.49	34.6173	101.561	117.559	507.803	18.2573	25.6486	103.843	127.358	519.216	18.6676	27.4028	99.5745	118.44	497.873	17.9002	18.6531	80.7716	101.566	403.858	14.5201	23.0203	86.4813	105.01	432.406	15.5465	16.2645	84.0442	104.542	420.221	15.1084
sp|P10853|H2B1F_MOUSE	Hist1h2bf	H2B1F_MOUSE Histone H2B type 1-F/J/L	2292	239	C	0.824529	117913	97222.7	108.253	151.038	133.23	36098	16.7792	114.51	191.224	271.571	45702.5	21.2435	116.781	151.099	131.788	36112.5	16.7859	105.617	136.476	112.481	32617.7	15.1614	105.553	139.94	117.747	33445.7	15.5463	108.303	130.374	103.31	31159.3	14.4836
sp|Q3UDW8|HGNAT_MOUSE	Hgsnat	HGNAT_MOUSE Heparan-alpha-glucosaminide N-acetyltransferase	875	7	C	0.825069	5526.86	4560.04	199.62	216.076	90.0145	1512.53	14.995	204.394	372.489	289.146	2607.42	25.8495	173.124	200.988	93.1661	1406.91	13.9479	174.702	213.542	94.1711	1494.79	14.8191	182.685	206.841	87.6573	1447.89	14.3541	182.786	231.052	100.443	1617.36	16.0342
sp|Q9JHE3|ASAH2_MOUSE	Asah2	ASAH2_MOUSE Neutral ceramidase	5239	1	C	0.825114	611.008	504.151	216.674	216.674	0	216.674	19.4299	196.3	196.3	0	196.3	17.6028	198.034	198.034	0	198.034	17.7584	184.733	184.733	0	184.733	16.5657	159.022	159.022	0	159.022	14.26	160.396	160.396	0	160.396	14.3833
sp|Q9QXW9|LAT2_MOUSE	Slc7a8	LAT2_MOUSE Large neutral amino acids transporter small subunit 2	6134	2	C	0.825414	932.11	769.377	159.307	159.307	15.7282	318.615	18.7257	156.012	156.012	35.2238	312.025	18.3384	150.735	150.735	17.2083	301.47	17.7181	133.786	133.786	34.3199	267.572	15.7258	118.915	118.915	40.0842	237.829	13.9777	131.988	131.988	14.7684	263.976	15.5144
sp|Q08761|PROS_MOUSE	Pros1	PROS_MOUSE Vitamin K-dependent protein S	1698	4	C	0.825551	2002.37	1653.06	84.394	158.99	197.134	635.958	17.3976	135.995	178.784	185.995	715.135	19.5636	91.1308	162.819	196.824	651.278	17.8167	82.3244	140.286	166.304	561.145	15.351	68.2175	130.394	163.467	521.578	14.2686	93.6701	142.584	155.888	570.337	15.6025
sp|Q9CZT6|CMS1_MOUSE	Cmss1	CMS1_MOUSE Protein CMSS1	4091	8	C	0.825645	5572.18	4600.64	265.332	242.135	125.126	1937.08	19.0417	218.522	225.925	107.755	1807.4	17.7669	237.279	228.462	117.858	1827.7	17.9665	208.747	193.053	97.8155	1544.42	15.1819	216.246	194.811	98.4151	1558.49	15.3201	197.765	187.217	93.4588	1497.73	14.7229
sp|P04117|FABP4_MOUSE	Fabp4	FABP4_MOUSE Fatty acid-binding protein, adipocyte	5832	1	C	0.825882	658.46	543.81	210.906	210.906	0	210.906	17.5423	220.123	220.123	0	220.123	18.309	227.431	227.431	0	227.431	18.9168	193.701	193.701	0	193.701	16.1113	181.424	181.424	0	181.424	15.0901	168.685	168.685	0	168.685	14.0305
sp|Q9DB10|EMRE_MOUSE	Smdt1	EMRE_MOUSE Essential MCU regulator, mitochondrial	5880	3	C	0.826837	4082.62	3375.66	578.967	492.39	210.198	1477.17	19.8058	512.576	447.208	186.618	1341.63	17.9884	510.108	421.272	177.478	1263.82	16.9452	475.997	392.819	160.246	1178.46	15.8007	467	380.311	175.005	1140.93	15.2976	412.678	352.09	141.791	1056.27	14.1624
sp|Q9JHF7|HPGDS_MOUSE	Hpgds	HPGDS_MOUSE Hematopoietic prostaglandin D synthase	3773	2	C	0.82698	1614.76	1335.37	290.484	290.484	20.1752	580.967	19.6929	247.315	247.315	25.0785	494.631	16.7664	269.579	269.579	32.9174	539.159	18.2758	234.248	234.248	23.9529	468.496	15.8805	219.594	219.594	29.3633	439.188	14.8871	213.844	213.844	24.2234	427.688	14.4973
sp|Q9R0G7|ZEB2_MOUSE	Zeb2	ZEB2_MOUSE Zinc finger E-box-binding homeobox 2	1622	18	C	0.827635	8750.04	7241.84	150.688	164.074	106.161	2953.33	18.4677	145.976	157.559	97.2078	2836.05	17.7343	157.257	164.481	101.964	2960.66	18.5135	131.011	132.383	79.2609	2382.89	14.9006	135.531	137.818	80.5482	2480.73	15.5124	135.158	132.123	75.8027	2378.22	14.8714
sp|Q8BWC0|TPC2_MOUSE	Tpcn2	TPC2_MOUSE Two pore calcium channel protein 2	3714	4	C	0.827782	4203.21	3479.34	292.264	311.54	119.059	1246.16	16.2207	354.979	436.495	241.072	1745.98	22.7266	274.023	302.766	108.635	1211.07	15.7639	276.124	293.649	95.9575	1174.6	15.2892	260.704	281.306	88.4031	1125.22	14.6465	287.549	294.879	95.128	1179.52	15.3532
sp|Q78XF5|OSTC_MOUSE	Ostc	OSTC_MOUSE Oligosaccharyltransferase complex subunit OSTC	5864	3	C	0.828349	923.583	765.049	149.861	114.355	97.4296	343.066	20.3162	125.972	102.838	84.8134	308.514	18.27	101.699	90.6677	83.0833	272.003	16.1079	84.0104	85.0651	79.8337	255.195	15.1125	100.839	87.1817	76.5585	261.545	15.4886	90.5392	82.7697	74.2341	248.309	14.7048
sp|Q8R2K1|FUCM_MOUSE	Fuom	FUCM_MOUSE Fucose mutarotase	5564	2	C	0.828416	706.726	585.463	127.355	127.355	145.328	254.71	19.7115	115.304	115.304	135.51	230.609	17.8464	110.703	110.703	125.947	221.407	17.1343	97.7338	97.7338	112.252	195.468	15.1269	91.4255	91.4255	104.419	182.851	14.1505	103.572	103.572	114.385	207.144	16.0305
sp|Q9CZ15|PSF1_MOUSE	Gins1	PSF1_MOUSE DNA replication complex GINS protein PSF1	2260	6	C	0.828657	2039.43	1689.98	97.7706	116.259	71.6008	697.553	18.7041	92.169	106.989	52.7149	641.934	17.2127	89.4702	116.656	75.2794	699.939	18.7681	71.6461	90.6222	57.8901	543.733	14.5796	71.9694	99.6859	63.8662	598.116	16.0378	75.8282	91.356	46.3146	548.136	14.6977
sp|P04184|KITH_MOUSE	Tk1	KITH_MOUSE Thymidine kinase, cytosolic	4189	12	C	0.829641	6338.6	5258.76	106.63	181.95	178.105	2183.4	18.8267	97.3911	167.905	142.413	2014.86	17.3735	116.672	178.362	154.045	2140.34	18.4554	80.5065	141.513	123.014	1698.16	14.6426	90.8622	149.406	136.717	1792.88	15.4594	99.0071	147.31	126.041	1767.72	15.2424
sp|Q9QYR9|ACOT2_MOUSE	Acot2	ACOT2_MOUSE Acyl-coenzyme A thioesterase 2, mitochondrial	4091	3	C	0.830059	1031.8	856.457	85.4333	108.744	109.412	326.232	17.2769	87.8725	117.169	124.526	351.507	18.6154	87.7151	118.021	123.721	354.064	18.7508	72.9606	103.02	105.233	309.061	16.3675	66.8032	87.3121	88.2341	261.936	13.8718	63.7061	95.1534	105.321	285.46	15.1176
sp|Q9JHW9|AL1A3_MOUSE	Aldh1a3	AL1A3_MOUSE Aldehyde dehydrogenase family 1 member A3	208	17	C	0.830331	9848.9	8177.85	161.448	195.716	141.09	3327.16	18.4568	155.929	184.922	129.758	3143.68	17.439	161.277	198.709	144.105	3378.06	18.7391	124.045	159.226	94.4606	2706.84	15.0157	126.849	159.766	89.464	2716.02	15.0666	130.536	162.058	93.674	2754.99	15.2828
sp|Q8K120|NFAC4_MOUSE	Nfatc4	NFAC4_MOUSE Nuclear factor of activated T-cells, cytoplasmic 4	4347	14	C	0.830338	5133.25	4262.33	104.597	120.329	69.589	1684.6	17.9297	96.0759	125.865	113.028	1762.1	18.7546	111.426	120.468	68.1552	1686.55	17.9504	81.6667	102.835	56.841	1439.69	15.323	86.769	100.274	56.2773	1403.83	14.9414	85.8697	101.344	53.0982	1418.81	15.1008
tr|Q3U4X8|Q3U4X8_MOUSE	Lig1	Q3U4X8_MOUSE DNA ligase	2959	48	C	0.83049	31910.9	26501.7	194.651	225.952	146.241	10845.7	18.5674	194.173	212.155	130.418	10183.4	17.4336	195.361	226.705	143.198	10881.8	18.6292	164.275	181.997	110.617	8735.84	14.9554	173.13	187.577	119.112	9003.69	15.4139	156.153	182.545	113.747	8762.15	15.0004
sp|Q9CZ92|CENPP_MOUSE	Cenpp	CENPP_MOUSE Centromere protein P	5872	1	C	0.830728	426.774	354.533	136.423	136.423	0	136.423	17.4608	163.718	163.718	0	163.718	20.9544	126.633	126.633	0	126.633	16.2078	115.997	115.997	0	115.997	14.8466	117.522	117.522	0	117.522	15.0418	121.014	121.014	0	121.014	15.4886
sp|O35988|SDC4_MOUSE	Sdc4	SDC4_MOUSE Syndecan-4	5550	2	C	0.831195	1891.21	1571.97	347.426	347.426	166.261	694.851	20.064	298.948	298.948	147.863	597.896	17.2644	299.232	299.232	177.472	598.464	17.2808	273.59	273.59	124.236	547.18	15.7999	256.896	256.896	169.391	513.793	14.8359	255.497	255.497	143.705	510.993	14.755
sp|Q9JL15|LEG8_MOUSE	Lgals8	LEG8_MOUSE Galectin-8	924	12	C	0.831251	4526.25	3762.45	102.621	117.139	56.511	1405.66	16.9588	125.868	132.677	76.2875	1592.13	19.2084	115.361	127.371	56.2375	1528.46	18.4403	91.0221	99.8863	43.6683	1198.64	14.4611	95.0305	105.659	50.0154	1267.91	15.2969	87.757	107.992	48.0877	1295.9	15.6346
sp|Q8K305|NSL1_MOUSE	Nsl1	NSL1_MOUSE Kinetochore-associated protein NSL1 homolog	5486	1	C	0.831342	796.856	662.46	269.695	269.695	0	269.695	18.4809	262.466	262.466	0	262.466	17.9856	264.695	264.695	0	264.695	18.1383	218.452	218.452	0	218.452	14.9695	221.798	221.798	0	221.798	15.1987	222.21	222.21	0	222.21	15.227
sp|P22935|RABP2_MOUSE	Crabp2	RABP2_MOUSE Cellular retinoic acid-binding protein 2	2051	17	C	0.831352	11575.5	9623.34	211.744	235.947	145.534	4011.1	18.9213	188.237	220.779	143.133	3753.25	17.705	184.807	224.187	142.095	3811.18	17.9782	197.236	188.597	90.6462	3206.15	15.1241	201.463	186.258	90.6312	3166.39	14.9366	198.481	191.224	92.0477	3250.8	15.3348
tr|D3YZ61|D3YZ61_MOUSE	C1qtnf3	D3YZ61_MOUSE Complement C1q tumor necrosis factor-related protein 3	3201	6	C	0.831542	2078.03	1727.97	62.7175	116.359	136.102	698.153	18.3435	65.8387	113.665	129.251	681.989	17.9188	65.1846	116.314	131.929	697.885	18.3365	53.1571	92.6305	110.622	555.783	14.6028	57.4766	99.9254	113.787	599.552	15.7528	56.8003	95.4386	105.99	572.632	15.0455
sp|P63213|GBG2_MOUSE	Gng2	GBG2_MOUSE Guanine nucleotide-binding protein G(I)/G(S)/G(O) subunit gamma-2	14	2	C	0.831659	1051.86	874.792	228.146	228.146	176.692	456.291	23.6831	186.327	186.327	159.35	372.655	19.342	111.459	111.459	76.8774	222.918	11.5702	183.608	183.608	150.228	367.215	19.0597	125.968	125.968	73.2454	251.935	13.0763	127.821	127.821	99.6111	255.642	13.2687
sp|Q9DBW0|CP4V2_MOUSE	Cyp4v2	CP4V2_MOUSE Cytochrome P450 4V2	6258	1	C	0.832161	506.467	421.462	163.272	163.272	0	163.272	17.5953	161.711	161.711	0	161.711	17.427	181.484	181.484	0	181.484	19.558	143.661	143.661	0	143.661	15.4819	137.063	137.063	0	137.063	14.7708	140.738	140.738	0	140.738	15.1669
sp|O55137|ACOT1_MOUSE	Acot1	ACOT1_MOUSE Acyl-coenzyme A thioesterase 1	4091	14	C	0.832367	10378.6	8638.8	223.163	257.343	178.413	3602.81	18.9448	208.111	237.875	164.152	3330.25	17.5116	224.15	246.11	160.024	3445.54	18.1178	184.2	199.971	123.703	2799.59	14.7212	204.205	205.493	125.774	2876.9	15.1277	212.521	211.594	118.92	2962.31	15.5768
sp|Q9CQX4|PAF15_MOUSE	Paf	PAF15_MOUSE PCNA-associated factor	702	9	C	0.833182	6203	5168.23	198.961	232.549	197.635	2092.94	18.4056	190.499	220.442	180.705	1983.97	17.4473	204.478	236.232	193.274	2126.09	18.6971	173.273	187.049	141.321	1683.44	14.8043	160.377	193.31	145.959	1739.79	15.2999	189.401	193.889	150.973	1745	15.3458
sp|P25233|NECD_MOUSE	Ndn	NECD_MOUSE Necdin	2210	9	C	0.833688	3999.84	3334.62	61.1042	151.265	141.32	1361.38	18.5614	64.4494	145.236	133.781	1307.12	17.8216	66.7826	147.927	132.139	1331.34	18.1519	72.2471	121.551	95.5096	1093.96	14.9153	66.5686	127.166	97.7403	1144.49	15.6043	66.0806	121.796	98.3651	1096.17	14.9454
sp|Q91Z53|GRHPR_MOUSE	Grhpr	GRHPR_MOUSE Glyoxylate reductase/hydroxypyruvate reductase	302	13	C	0.834344	8180.07	6824.99	136.264	207.027	154.438	2691.34	17.9362	130.988	220.702	200.452	2869.13	19.1211	125.192	201.508	148.603	2619.6	17.4581	114.95	177.172	129.445	2303.23	15.3497	113.134	176.823	127.067	2298.7	15.3195	118.064	171.004	120.442	2223.06	14.8154
sp|Q0KL01|UBX2B_MOUSE	Ubxn2b	UBX2B_MOUSE UBX domain-containing protein 2B	1157	5	C	0.834583	1447.09	1207.72	65.5943	92.5036	86.3764	462.518	17.4219	58.5577	103.158	111.71	515.792	19.4286	69.2615	93.7568	83.6251	468.784	17.6579	54.132	79.3237	76.9268	396.619	14.9396	63.5708	78.3654	73.2974	391.827	14.7591	55.7995	83.8548	71.9154	419.274	15.793
sp|Q9R1S3|PIGN_MOUSE	Pign	PIGN_MOUSE GPI ethanolamine phosphate transferase 1	3555	3	C	0.834912	3070.8	2563.84	389.746	315.669	131.619	947.006	16.8069	453.906	388.37	194.358	1165.11	20.6776	380.309	319.56	129.856	958.681	17.0141	346.943	291.433	110.222	874.3	15.5165	328.006	284.907	117.193	854.722	15.1691	332.517	278.274	121.657	834.823	14.8159
sp|Q6Q899|DDX58_MOUSE	Ddx58	DDX58_MOUSE Probable ATP-dependent RNA helicase DDX58	721	44	C	0.835182	33038.8	27593.4	226.547	243.708	151.497	10723.2	17.6856	264.232	268.049	157.465	11794.1	19.4519	240.766	239.124	143.871	10521.5	17.3529	196.285	207.187	134.083	9116.21	15.0353	200.404	206.693	123.695	9094.5	14.9995	206.782	213.243	135.316	9382.71	15.4748
sp|P29351|PTN6_MOUSE	Ptpn6	PTN6_MOUSE Tyrosine-protein phosphatase non-receptor type 6	1561	27	C	0.835352	16542.8	13819	191.909	206.932	111.339	5587.15	18.4019	186.091	200.236	101.496	5406.37	17.8065	178.114	205.528	106.726	5549.26	18.2771	164.547	169.81	89.8801	4584.88	15.1008	147.936	170.037	89.5353	4591	15.121	155.99	171.969	86.3583	4643.16	15.2927
sp|P27512|TNR5_MOUSE	Cd40	TNR5_MOUSE Tumor necrosis factor receptor superfamily member 5	5555	4	C	0.835391	1442.45	1205.01	55.6013	124.569	141.161	498.276	18.8209	57.7312	112.837	111.001	451.347	17.0483	52.7264	123.207	145.095	492.828	18.6151	48.2551	99.787	114.816	399.148	15.0766	43.5914	97.6701	108.615	390.68	14.7568	51.5138	103.796	107.855	415.182	15.6823
sp|Q9CWR7|STEA1_MOUSE	Steap1	STEA1_MOUSE Metalloreductase STEAP1	4009	5	C	0.835451	3053.57	2551.11	209.918	208.792	88.0383	1043.96	18.6266	196.832	194.737	89.2116	973.687	17.3728	203.338	207.184	88.3542	1035.92	18.4831	166.224	170.5	69.2711	852.501	15.2106	163.06	173.684	75.5536	868.42	15.4946	157.864	166.037	63.4218	830.186	14.8124
sp|Q80VQ0|AL3B1_MOUSE	Aldh3b1	AL3B1_MOUSE Aldehyde dehydrogenase family 3 member B1	5012	2	C	0.835575	589.004	492.157	98.2408	98.2408	2.87215	196.482	18.1732	90.7693	90.7693	1.3738	181.539	16.7911	105.491	105.491	5.36376	210.983	19.5145	75.2958	75.2958	15.6146	150.592	13.9287	86.0747	86.0747	5.96164	172.149	15.9226	84.7081	84.7081	12.3564	169.416	15.6699
sp|P23949|TISD_MOUSE	Zfp36l2	TISD_MOUSE Zinc finger protein 36, C3H1 type-like 2	1384	26	C	0.837119	8236.51	6894.94	89.767	104.78	74.3809	2724.27	18.004	90.7875	104.927	75.2327	2728.1	18.0293	89.6468	107.082	75.7731	2784.14	18.3997	73.3809	85.9933	53.8585	2235.83	14.776	80.0826	88.1566	56.1683	2292.07	15.1478	83.5364	91.0398	58.2374	2367.04	15.6432
sp|Q8VCN5|CGL_MOUSE	Cth	CGL_MOUSE Cystathionine gamma-lyase	1416	22	C	0.837238	11373.2	9522.04	116.966	169.424	137.371	3727.33	17.8382	109.185	179.913	133.058	3958.09	18.9426	111.731	167.625	129.432	3687.74	17.6487	104.003	142.464	109.639	3134.2	14.9996	107.11	145.669	113.383	3204.72	15.3371	105.028	144.687	108.104	3183.12	15.2337
sp|P70324|TBX3_MOUSE	Tbx3	TBX3_MOUSE T-box transcription factor TBX3	872	6	C	0.838017	3606.27	3022.11	198.769	200.503	66.2786	1203.02	18.1495	198.413	200.551	69.5233	1203.31	18.1539	193.029	199.99	69.8859	1199.94	18.1031	175.804	168.787	59.9516	1012.72	15.2785	155.909	165.401	64.4891	992.405	14.9721	168.409	169.498	57.9842	1016.99	15.343
sp|Q91VS7|MGST1_MOUSE	Mgst1	MGST1_MOUSE Microsomal glutathione S-transferase 1	5873	7	C	0.83854	3851.12	3229.32	141.681	193.091	150.503	1351.64	19.0897	133.216	183.43	145.104	1284.01	18.1346	117.799	173.638	139.642	1215.47	17.1665	98.5527	152.255	137.248	1065.78	15.0525	92.7925	148.673	132.28	1040.71	14.6984	108.261	160.405	140.611	1122.83	15.8582
tr|E9Q4T0|E9Q4T0_MOUSE	Hjurp	E9Q4T0_MOUSE Holliday junction recognition protein	3895	3	C	0.838604	3154.44	2645.33	372.191	360.868	27.7245	1082.61	18.6664	316.21	329.82	36.3354	989.461	17.0604	360.728	360.792	39.8533	1082.37	18.6624	293.378	300.289	36.0466	900.868	15.5328	284.789	293.882	26.1949	881.647	15.2014	270.954	287.604	48.6041	862.811	14.8767
sp|Q62087|PON3_MOUSE	Pon3	PON3_MOUSE Serum paraoxonase/lactonase 3	5497	1	C	0.838626	823.344	690.478	263.799	263.799	0	263.799	17.426	289.819	289.819	0	289.819	19.1449	269.726	269.726	0	269.726	17.8176	232.264	232.264	0	232.264	15.3429	233.541	233.541	0	233.541	15.4272	224.673	224.673	0	224.673	14.8414
tr|Q9ESU7|Q9ESU7_MOUSE	Slc1a5	Q9ESU7_MOUSE Neutral amino acid transporter ASCT2	4817	10	C	0.838993	5586.59	4687.11	138.857	183.335	98.0856	1833.35	17.8451	147.003	191.971	110.653	1919.71	18.6857	151.855	183.353	96.6399	1833.53	17.8468	132.186	159.049	83.9489	1590.49	15.4812	148.209	152.855	82.7988	1528.55	14.8783	137.432	156.807	77.3803	1568.07	15.263
sp|P70193|LRIG1_MOUSE	Lrig1	LRIG1_MOUSE Leucine-rich repeats and immunoglobulin-like domains protein 1	650	6	C	0.839178	3027.71	2540.78	127.728	173.674	140.206	1042.05	18.7133	115.282	160.545	123.737	963.267	17.2985	130.336	170.399	130.357	1022.39	18.3603	103.331	137.299	104.829	823.794	14.7939	100.243	145.401	120.544	872.404	15.6668	98.1623	140.764	103.562	844.586	15.1672
sp|Q9R0M4|PODXL_MOUSE	Podxl	PODXL_MOUSE Podocalyxin	3987	1	C	0.839301	864.449	725.533	158.767	158.767	0	158.767	9.98547	564.385	564.385	0	564.385	35.4963	141.297	141.297	0	141.297	8.88668	238.798	238.798	0	238.798	15.0189	226.339	226.339	0	226.339	14.2353	260.396	260.396	0	260.396	16.3773
sp|Q9CQE3|RT17_MOUSE	Mrps17	RT17_MOUSE 28S ribosomal protein S17, mitochondrial	2151	7	C	0.839313	1825.76	1532.39	61.1878	91.6941	74.0351	641.859	19.1135	67.5932	87.0404	72.8033	609.283	18.1434	59.1249	82.0889	58.6251	574.622	17.1113	44.4488	70.9342	56.53	496.54	14.7861	55.0759	76.0498	58.3374	532.348	15.8524	46.561	71.9285	45.7864	503.499	14.9934
sp|Q9D6J1|CERS4_MOUSE	Cers4	CERS4_MOUSE Ceramide synthase 4	5464	1	C	0.839519	1026.39	861.672	340.851	340.851	0	340.851	18.053	309.441	309.441	0	309.441	16.3894	376.096	376.096	0	376.096	19.9197	289.388	289.388	0	289.388	15.3273	303.791	303.791	0	303.791	16.0901	268.493	268.493	0	268.493	14.2206
sp|Q9EST8|IKBZ_MOUSE	Nfkbiz	IKBZ_MOUSE NF-kappa-B inhibitor zeta	5636	3	C	0.839561	887.965	745.501	103.22	96.4677	31.0492	289.403	17.7171	102.532	94.8134	24.0242	284.44	17.4133	115.524	104.707	29.2939	314.122	19.2304	78.071	76.828	13.9447	230.484	14.1101	80.3361	81.8293	16.5373	245.488	15.0287	96.9855	89.8431	21.5397	269.529	16.5005
sp|Q9CYC5|DSN1_MOUSE	Dsn1	DSN1_MOUSE Kinetochore-associated protein DSN1 homolog	2819	4	C	0.839602	4145.63	3480.68	332.839	351.59	82.35	1406.36	18.4409	326.776	333	86.0954	1332	17.4658	334.516	351.818	85.7639	1407.27	18.4528	264.851	286.131	58.1606	1144.52	15.0075	292.952	303.306	72.0716	1213.22	15.9084	260.514	280.736	66.243	1122.94	14.7246
sp|Q99P69|NUF2_MOUSE	Nuf2	NUF2_MOUSE Kinetochore protein Nuf2	5531	6	C	0.839955	4374.28	3674.2	229.291	221.607	77.6438	1329.64	16.5204	242.598	284.886	172.665	1709.32	21.2377	235.013	222.554	68.6755	1335.32	16.591	209	200.893	73.9966	1205.36	14.9762	201.8	194.504	65.0513	1167.02	14.4999	223.397	216.97	73.8804	1301.82	16.1747
sp|Q8R5F3|OARD1_MOUSE	Oard1	OARD1_MOUSE O-acetyl-ADP-ribose deacetylase 1	2750	7	C	0.840166	6106.51	5130.48	199.845	292.869	206.839	2050.08	18.2441	206.235	293.308	210.046	2053.16	18.2714	194.856	286.181	202.798	2003.27	17.8274	175.566	239.57	157.117	1676.99	14.9239	195.183	254.686	173.254	1782.8	15.8654	174.409	238.67	161.677	1670.69	14.8678
sp|Q56A08|GPKOW_MOUSE	Gpkow	GPKOW_MOUSE G patch domain and KOW motifs-containing protein	1588	17	C	0.84055	12611	10600.2	223.252	242.914	189.018	4129.53	17.7912	214.344	255.997	212.958	4351.94	18.7494	212.776	242.912	185.319	4129.51	17.7911	201.382	203.054	141.627	3451.92	14.8718	210.314	207.183	139.907	3522.11	15.1742	213.785	213.302	138.572	3626.13	15.6224
sp|Q4FZC9|SYNE3_MOUSE	Syne3	SYNE3_MOUSE Nesprin-3	135	25	C	0.84099	13099.9	11016.9	181.268	173.644	113.994	4341.1	18.0003	184.144	171.329	101.238	4283.22	17.7603	197.081	179.024	114.221	4475.59	18.558	140.645	144.149	88.1283	3603.72	14.9428	151.29	148.785	94.8427	3719.62	15.4233	154.081	147.742	86.8531	3693.55	15.3153
sp|Q8BH04|PCKGM_MOUSE	Pck2	PCKGM_MOUSE Phosphoenolpyruvate carboxykinase [GTP], mitochondrial	2974	84	C	0.841011	40339.8	33926.2	121.659	159.226	130.294	13375	18.0095	130.16	159.556	130.837	13402.7	18.0469	128.238	161.453	129.258	13562.1	18.2615	108.806	134.496	116.608	11297.6	15.2124	104.468	134.765	111.932	11320.2	15.2428	105.616	134.624	115.7	11308.4	15.2269
sp|Q3U5Q7|CMPK2_MOUSE	Cmpk2	CMPK2_MOUSE UMP-CMP kinase 2, mitochondrial	6266	1	C	0.841107	332.759	279.886	114.708	114.708	0	114.708	18.7234	104.116	104.116	0	104.116	16.9946	113.935	113.935	0	113.935	18.5973	99.422	99.422	0	99.422	16.2283	80.8865	80.8865	0	80.8865	13.2028	99.5774	99.5774	0	99.5774	16.2537
sp|Q9D1R9|RL34_MOUSE	Rpl34	RL34_MOUSE 60S ribosomal protein L34	1307	53	C	0.841172	35130.1	29550.5	146.958	200.78	150.285	10641.3	16.4521	167.333	251.678	281.731	13338.9	20.6228	162.436	210.375	162.16	11149.9	17.2384	146.504	186.685	132.206	9894.28	15.2971	156.677	198.195	142.814	10504.3	16.2403	150.105	172.677	113.052	9151.88	14.1493
sp|P82347|SGCD_MOUSE	Sgcd	SGCD_MOUSE Delta-sarcoglycan	4592	13	C	0.841175	9371.83	7883.35	241.968	220.756	127.409	2869.83	16.6317	231.395	276.311	275.536	3592.05	20.8172	238.725	223.842	127.44	2909.95	16.8642	208.394	198.916	107.894	2585.91	14.9863	223.017	199.853	113.033	2598.09	15.0569	222.979	207.642	112.638	2699.35	15.6437
sp|P81069|GABP2_MOUSE	Gabpb2	GABP2_MOUSE GA-binding protein subunit beta-2	678	6	C	0.841439	4335.12	3647.74	318.748	250.415	142.452	1502.49	18.8215	268.687	228.788	131.21	1372.73	17.196	294.007	243.317	137.458	1459.9	18.2879	242.288	201.526	116.786	1209.16	15.1469	227.887	208.974	121.129	1253.85	15.7067	222.813	197.455	114.981	1184.73	14.841
sp|Q9ER38|TOR3A_MOUSE	Tor3a	TOR3A_MOUSE Torsin-3A	5874	3	C	0.841457	1192.84	1003.72	112.222	134.142	44.442	402.426	18.3207	115.804	132.812	37.7946	398.437	18.1391	111.128	130.659	36.555	391.976	17.845	94.6176	114.242	56.5319	342.726	15.6028	90.6915	107.36	44.3099	322.079	14.6629	100.91	112.973	27.5484	338.918	15.4295
sp|P59108|CPNE2_MOUSE	Cpne2	CPNE2_MOUSE Copine-2	1955	13	C	0.841483	6892.49	5799.91	127.218	173.762	124.235	2258.9	17.7973	137.961	174.291	130.566	2265.78	17.8515	141.732	182.139	127.859	2367.81	18.6553	137.31	146.805	99.8345	1908.46	15.0362	137.909	145.777	89.8487	1895.1	14.931	145.539	153.565	96.6055	1996.35	15.7287
sp|A6PWY4|WDR76_MOUSE	Wdr76	WDR76_MOUSE WD repeat-containing protein 76	6190	3	C	0.842466	537.274	452.635	58.1325	61.0025	6.53312	183.008	18.4873	64.3724	59.5874	10.8857	178.762	18.0585	58.5915	58.5013	9.77721	175.504	17.7293	52.5177	50.6185	8.01885	151.855	15.3404	46.8248	48.4756	3.19351	145.427	14.6909	50.8281	51.7842	6.56295	155.353	15.6936
sp|Q8R5C8|ZMY11_MOUSE	Zmynd11	ZMY11_MOUSE Zinc finger MYND domain-containing protein 11	4057	6	C	0.84379	1970.25	1662.48	107.597	99.7854	54.8482	598.712	16.4811	118.561	125.523	105.896	753.136	20.732	115.634	103.067	54.6335	618.404	17.0231	100.278	90.704	49.679	544.224	14.9811	99.9328	90.523	44.512	543.138	14.9512	105.943	95.8528	57.1067	575.117	15.8315
sp|Q9QXG9|TINF2_MOUSE	Tinf2	TINF2_MOUSE TERF1-interacting nuclear factor 2	6172	2	C	0.843923	157.733	133.114	25.6678	25.6678	1.04386	51.3357	17.6504	27.081	27.081	1.74155	54.162	18.6222	26.1175	26.1175	5.70325	52.2349	17.9596	22.1807	22.1807	4.61131	44.3614	15.2525	24.0902	24.0902	4.47675	48.1803	16.5655	20.2863	20.2863	0.947024	40.5725	13.9498
sp|Q9D8C4|IN35_MOUSE	Ifi35	IN35_MOUSE Interferon-induced 35 kDa protein homolog	5493	2	C	0.844638	677.278	572.055	113.499	113.499	133.494	226.998	18.1695	112.58	112.58	117.582	225.161	18.0225	112.56	112.56	127.533	225.119	18.0192	93.5761	93.5761	107.461	187.152	14.9802	99.3545	99.3545	116.16	198.709	15.9052	93.0972	93.0972	116.217	186.194	14.9035
sp|Q60722-3|ITF2_MOUSE	Tcf4	ITF2_MOUSE Isoform 3 of Transcription factor 4	3720	7	C	0.844682	2910.25	2458.23	113.607	140.926	112.765	986.479	18.3754	116.971	137.348	109.305	961.439	17.909	114.416	137.476	101.513	962.329	17.9255	94.6039	117.052	92.173	819.364	15.2625	90.9247	115.727	86.7371	810.09	15.0897	92.0281	118.397	87.1483	828.779	15.4379
sp|P40237|CD82_MOUSE	Cd82	CD82_MOUSE CD82 antigen	5458	2	C	0.845	1149.68	971.481	187.174	187.174	88.5554	374.348	17.6483	192.336	192.336	78.1956	384.671	18.1349	195.331	195.331	90.3739	390.662	18.4174	159.03	159.03	87.239	318.061	14.9946	153.831	153.831	85.7401	307.662	14.5044	172.879	172.879	73.6464	345.758	16.3004
sp|O70458|OSMR_MOUSE	Osmr	OSMR_MOUSE Oncostatin-M-specific receptor subunit beta	4091	39	C	0.845667	22159	18739.2	149.631	192.044	168.603	7489.7	18.313	117.955	187.342	161.82	7306.32	17.8646	134.551	188.795	162.693	7363.02	18.0033	133.201	158.979	133.414	6200.16	15.16	117.706	159.896	142.194	6235.95	15.2475	113.146	161.617	128.692	6303.06	15.4116
sp|Q8BGK6|YLAT2_MOUSE	Slc7a6	YLAT2_MOUSE Y+L amino acid transporter 2	2964	5	C	0.846344	2612.3	2210.9	160.9	180.591	125.167	902.954	18.721	156.444	187.428	131.28	937.142	19.4298	134.887	154.441	103.432	772.206	16.0102	148.115	153.935	84.5263	769.675	15.9577	126.618	145.835	77.3927	729.177	15.1181	129.462	142.411	80.2015	712.053	14.7631
sp|Q9R1Q7|PLP2_MOUSE	Plp2	PLP2_MOUSE Proteolipid protein 2	5411	2	C	0.846507	278.523	235.771	50.7064	50.7064	11.7035	101.413	19.7188	47.5302	47.5302	13.5379	95.0604	18.4837	41.0246	41.0246	2.89869	82.0493	15.9538	42.6257	42.6257	0.665988	85.2515	16.5764	39.863	39.863	1.16583	79.7259	15.502	35.397	35.397	4.43562	70.794	13.7653
sp|Q8K482|EMIL2_MOUSE	Emilin2	EMIL2_MOUSE EMILIN-2	5429	5	C	0.846552	2602.23	2202.92	110.916	152.749	95.4482	763.743	15.8943	101.332	164.777	105.82	823.884	17.1459	138.707	202.92	151.859	1014.6	21.1148	98.138	130.974	67.723	654.871	13.6285	98.7597	161.981	118.834	809.905	16.855	101.557	147.629	78.771	738.145	15.3616
sp|P09528|FRIH_MOUSE	Fth1	FRIH_MOUSE Ferritin heavy chain	4545	15	C	0.846565	7113.43	6021.98	151.714	161.883	154.011	2428.24	18.4862	141.686	153.813	142.781	2307.2	17.5647	139.321	158.533	145.498	2377.99	18.1037	124.063	136.465	123.404	2046.98	15.5837	127.899	134.113	119.393	2011.69	15.315	139.622	130.888	117.932	1963.31	14.9467
sp|Q8K2T1|NMRL1_MOUSE	Nmral1	NMRL1_MOUSE NmrA-like family domain-containing protein 1	2088	12	C	0.846691	9683.6	8199.02	204.122	231.49	148.483	2777.88	15.534	191.286	346.64	296.168	4159.68	23.261	213.246	228.837	136.344	2746.04	15.3559	166.016	220.59	142.269	2647.08	14.8025	199.132	220.031	133.374	2640.37	14.765	180.248	242.631	158.179	2911.57	16.2816
tr|Q91V55|Q91V55_MOUSE	Rps5	Q91V55_MOUSE 40S ribosomal protein S5	2537	80	C	0.84677	36004.4	30487.4	97.2835	146.669	110.718	11733.5	17.6466	102.613	150.135	118.683	12010.8	18.0636	111.833	153.251	114.254	12260.1	18.4385	92.1331	121.814	84.7593	9745.14	14.6562	99.4997	133.21	94.5162	10656.8	16.0272	97.5756	126.068	85.5235	10085.5	15.168
sp|Q3UIU2|NDUB6_MOUSE	Ndufb6	NDUB6_MOUSE NADH dehydrogenase [ubiquinone] 1 beta subcomplex subunit 6	3917	4	C	0.847394	1393.52	1180.86	168.734	138.843	91.0857	555.372	21.573	127.199	118.954	84.688	475.816	18.4827	110.921	90.5832	56.7518	362.333	14.0746	134.129	106.681	64.7814	426.723	16.5758	125.307	101.912	62.8605	407.65	15.8349	106.574	86.6219	50.3664	346.488	13.4591
sp|Q8K354|CBR3_MOUSE	Cbr3	CBR3_MOUSE Carbonyl reductase [NADPH] 3	2184	6	C	0.847417	4915.29	4165.3	269.723	275.58	118.153	1653.48	18.209	266.391	272.552	106.282	1635.31	18.0089	258.235	271.084	107.494	1626.5	17.9119	237.39	231.238	97.238	1387.43	15.279	230.517	239.006	104.839	1434.04	15.7923	227.829	223.972	84.9863	1343.83	14.7989
sp|P62274|RS29_MOUSE	Rps29	RS29_MOUSE 40S ribosomal protein S29	3701	32	C	0.849059	28712.4	24378.5	297.858	315.103	142.607	10083.3	18.9925	276.693	292.004	124.944	9344.13	17.6003	259.885	290.154	150.961	9284.94	17.4888	225.507	257.536	127.192	8241.16	15.5227	230.423	254.168	143.977	8133.38	15.3197	221.77	250.124	105.976	8003.96	15.076
sp|P97449|AMPN_MOUSE	Anpep	AMPN_MOUSE Aminopeptidase N	869	32	C	0.849293	17838.1	15149.8	144.612	185.996	139.952	5951.88	18.0426	135.17	186.071	153.092	5954.27	18.0499	146.258	185.373	133.282	5931.93	17.9822	126.946	160.088	123.15	5122.81	15.5294	120.838	153.547	114.509	4913.5	14.8949	124.167	159.795	122.275	5113.45	15.501
sp|P54763|EPHB2_MOUSE	Ephb2	EPHB2_MOUSE Ephrin type-B receptor 2	597	17	C	0.849574	9719.58	8257.5	130.349	191.779	121.651	3260.24	18.1355	139.509	192.988	118.771	3280.79	18.2499	139.411	186.974	111.072	3178.55	17.6811	127.793	156.854	98.457	2666.52	14.8329	117.152	150.061	101.024	2551.04	14.1905	132.713	178.82	107.439	3039.94	16.9101
sp|Q9Z0X0|BORG3_MOUSE	Cdc42ep5	BORG3_MOUSE Cdc42 effector protein 5	5068	7	C	0.84965	6383.04	5423.35	112.251	312.015	350.129	2184.11	18.4994	132.845	290.439	314.971	2033.07	17.2201	123.313	309.409	345.956	2165.86	18.3448	107.802	260.862	297.434	1826.03	15.4665	97.2042	266.001	300.069	1862.01	15.7712	112.267	247.901	265.936	1735.31	14.698
tr|E9Q8V6|E9Q8V6_MOUSE	Dennd4a	E9Q8V6_MOUSE Protein Dennd4a	3283	3	C	0.849655	532.55	452.484	48.4463	50.5933	35.213	151.78	15.4086	47.1407	71.1518	64.0116	213.455	21.6698	57.4208	55.7718	33.9998	167.315	16.9857	37.7323	44.4264	30.0944	133.279	13.5304	44.1598	51.2351	38.306	153.705	15.604	37.7454	55.1667	49.2365	165.5	16.8014
sp|Q8QZT2|CCSAP_MOUSE	Ccsap	CCSAP_MOUSE Centriole, cilia and spindle-associated protein	4766	1	C	0.850544	117.705	100.113	41.0631	41.0631	0	41.0631	18.852	35.3568	35.3568	0	35.3568	16.2323	41.2848	41.2848	0	41.2848	18.9538	31.4897	31.4897	0	31.4897	14.4569	37.3998	37.3998	0	37.3998	17.1702	31.2235	31.2235	0	31.2235	14.3347
sp|Q8BFP9|PDK1_MOUSE	Pdk1	PDK1_MOUSE [Pyruvate dehydrogenase (acetyl-transferring)] kinase isozyme 1, mitochondrial	2212	7	C	0.850569	2582.39	2196.5	80.7847	124.724	77.5381	873.066	18.2692	71.5286	117.6	79.6123	823.199	17.2258	69.5207	126.589	88.2146	886.122	18.5424	40.0549	101.87	81.2997	713.093	14.9217	52.5864	103.318	74.5964	723.226	15.1338	52.5578	108.597	81.8951	760.179	15.907
sp|Q9CZL5|PHS2_MOUSE	Pcbd2	PHS2_MOUSE Pterin-4-alpha-carbinolamine dehydratase 2	265	5	C	0.85061	4546.61	3867.39	221.904	309.637	187.994	1548.19	18.4001	221.305	303.705	187.153	1518.53	18.0476	226.596	295.978	182.587	1479.89	17.5884	221.085	259.228	83.4672	1296.14	15.4046	208.144	245.338	104.742	1226.69	14.5791	231.129	268.913	84.6691	1344.56	15.9801
sp|Q9CR46|SKA2_MOUSE	Ska2	SKA2_MOUSE Spindle and kinetochore-associated protein 2	901	3	C	0.850627	1283.68	1091.94	173.704	149.499	99.4393	448.497	18.8792	211.545	166.419	122.783	499.257	21.0159	132.541	111.977	78.4618	335.93	14.1407	167.248	136.556	90.0801	409.668	17.2447	131.226	108.703	74.0576	326.108	13.7273	136.552	118.72	83.6168	356.16	14.9923
sp|Q3UH53|SDK1_MOUSE	Sdk1	SDK1_MOUSE Protein sidekick-1	4712	2	C	0.851067	399.402	339.918	77.7255	77.7255	21.2375	155.451	21.0262	55.595	55.595	2.65994	111.19	15.0395	66.3804	66.3804	6.76042	132.761	17.9572	59.8521	59.8521	21.5324	119.704	16.1911	62.2017	62.2017	21.0422	124.403	16.8267	47.9054	47.9054	0.720051	95.8108	12.9593
sp|Q6ZPK0|PF21A_MOUSE	Phf21a	PF21A_MOUSE PHD finger protein 21A	5948	3	C	0.851122	1464.58	1246.54	173.014	148.893	53.4519	446.679	16.4758	182.254	223.604	72.4248	670.813	24.743	134.57	115.697	52.1101	347.09	12.8025	165.952	148.561	55.6895	445.683	16.4391	138.904	120.98	47.8637	362.94	13.3871	144.143	145.972	47.3806	437.915	16.1526
sp|Q9JKW0|AR6P1_MOUSE	Arl6ip1	AR6P1_MOUSE ADP-ribosylation factor-like protein 6-interacting protein 1	3029	6	C	0.851325	4981.61	4240.97	197.478	310.22	379.86	1861.32	20.1822	201.168	309.202	377.74	1855.21	20.1159	127.351	210.847	255.024	1265.08	13.7172	154.117	251.425	311.589	1508.55	16.3571	139.878	241.314	302.43	1447.88	15.6993	122.856	214.09	255.546	1284.54	13.9282
sp|Q9CQ54|NDUC2_MOUSE	Ndufc2	NDUC2_MOUSE NADH dehydrogenase [ubiquinone] 1 subunit C2	3675	9	C	0.85195	5324.84	4536.5	113.601	217.568	159.651	1958.11	19.8564	127.184	205.422	142.714	1848.8	18.7479	120.277	168.659	114.423	1517.93	15.3927	105.389	180.131	127.032	1621.18	16.4398	116.753	161.875	117.35	1456.87	14.7736	119.33	162.049	112.849	1458.45	14.7895
sp|A2AMM0|MURC_MOUSE	Murc	MURC_MOUSE Muscle-related coiled-coil protein	1075	1	C	0.852286	215.503	183.67	71.0746	71.0746	0	71.0746	17.8054	78.2406	78.2406	0	78.2406	19.6006	66.1881	66.1881	0	66.1881	16.5813	58.1677	58.1677	0	58.1677	14.572	56.9956	56.9956	0	56.9956	14.2784	68.5071	68.5071	0	68.5071	17.1622
sp|Q8BH73|QPCTL_MOUSE	Qpctl	QPCTL_MOUSE Glutaminyl-peptide cyclotransferase-like protein	3833	2	C	0.85233	1090.13	929.148	194.328	194.328	54.1196	388.657	19.2473	183.419	183.419	58.9379	366.837	18.1668	167.316	167.316	40.407	334.633	16.5719	158.235	158.235	42.1083	316.471	15.6725	157.824	157.824	45.8016	315.647	15.6317	148.515	148.515	36.3453	297.03	14.7097
sp|Q8R5A3|AB1IP_MOUSE	Apbb1ip	AB1IP_MOUSE Amyloid beta A4 precursor protein-binding family B member 1-interacting protein	1506	31	C	0.852337	17998.5	15340.8	129.795	194.899	152.686	6041.88	18.1224	125.935	190.951	154.152	5919.48	17.7553	139.861	194.745	153.613	6037.11	18.1081	111.346	165.271	136.722	5123.4	15.3675	103.942	166.042	133.485	5147.29	15.4392	110.856	163.551	135.857	5070.07	15.2075
sp|Q99KC8|VMA5A_MOUSE	Vwa5a	VMA5A_MOUSE von Willebrand factor A domain-containing protein 5A	2340	64	C	0.852898	39351.5	33562.8	173.636	204.657	158.21	13098.1	17.9637	164.935	206.901	182.111	13241.7	18.1606	179.741	203.309	153.856	13011.7	17.8453	132.892	173.287	134.611	11090.4	15.2102	147.821	174.732	132.284	11182.9	15.337	147.459	176.398	131.859	11289.5	15.4832
sp|Q99M54|CDCA3_MOUSE	Cdca3	CDCA3_MOUSE Cell division cycle-associated protein 3	6015	2	C	0.853454	1056.02	901.265	182.278	182.278	96.6284	364.556	18.6256	171.849	171.849	108.462	343.698	17.56	173.883	173.883	73.3775	347.766	17.7678	155.143	155.143	102.836	310.286	15.8529	141.457	141.457	69.7941	282.913	14.4544	154.033	154.033	78.7507	308.066	15.7394
sp|Q8BPU7|ELMO1_MOUSE	Elmo1	ELMO1_MOUSE Engulfment and cell motility protein 1	1854	10	C	0.85393	3684.82	3146.58	101.996	126.85	92.3135	1268.5	18.5687	113.003	117.523	81.8745	1175.23	17.2034	105.468	124.109	90.1902	1241.09	18.1675	100.339	102.076	67.8575	1020.76	14.9421	89.4958	104.296	73.3777	1042.96	15.2671	93.0439	108.286	72.6501	1082.86	15.8513
tr|Q9CZN7|Q9CZN7_MOUSE	Shmt2	Q9CZN7_MOUSE Serine hydroxymethyltransferase	313	122	C	0.854399	66377.4	56712.8	167.976	180.791	116.904	22056.5	17.919	163.059	179.211	115.395	21863.7	17.7624	168.475	184.076	117.268	22457.2	18.2445	142.092	151.523	94.4303	18485.8	15.0181	149.077	158.36	98.1863	19319.9	15.6957	144.688	154.976	96.0517	18907.1	15.3603
sp|P97493|THIOM_MOUSE	Txn2	THIOM_MOUSE Thioredoxin, mitochondrial	5035	3	C	0.854498	560.987	479.362	36.33	59.882	56.8708	179.646	17.2679	41.176	64.6874	50.4841	194.062	18.6536	40.4247	62.4263	57.7271	187.279	18.0016	34.0398	51.7405	42.3803	155.222	14.9201	37.0869	56.1704	51.2045	168.511	16.1976	32.8646	51.8763	42.3107	155.629	14.9593
sp|Q9CPP6|NDUA5_MOUSE	Ndufa5	NDUA5_MOUSE NADH dehydrogenase [ubiquinone] 1 alpha subcomplex subunit 5	5613	11	C	0.854655	6944.85	5935.45	187.505	228.703	166.702	2515.74	19.5317	197.164	219.528	153.552	2414.81	18.7481	148.502	183.118	112.497	2014.3	15.6386	177.676	200.295	135.314	2203.25	17.1056	161.855	176.561	106.546	1942.17	15.0786	138.539	162.73	91.1904	1790.03	13.8974
sp|O08999|LTBP2_MOUSE	Ltbp2	LTBP2_MOUSE Latent-transforming growth factor beta-binding protein 2	435	23	C	0.854665	10099	8631.22	113.056	146.488	108.565	3369.23	17.9882	121.947	144.266	95.7522	3318.11	17.7153	123.803	148.331	107.638	3411.61	18.2145	76.7691	118.396	86.4072	2723.11	14.5386	84.7045	129.518	98.9145	2978.92	15.9044	115.372	127.356	84.5328	2929.19	15.6389
sp|Q8R1J9|TOR2A_MOUSE	Tor2a	TOR2A_MOUSE Torsin-2A	3066	2	C	0.854815	538.561	460.37	87.8439	87.8439	5.91477	175.688	17.5876	89.789	89.789	4.95838	179.578	17.977	91.6475	91.6475	5.41652	183.295	18.3491	74.7066	74.7066	12.8097	149.413	14.9573	80.0455	80.0455	16.5507	160.091	16.0262	75.4331	75.4331	16.5072	150.866	15.1028
sp|P25799|NFKB1_MOUSE	Nfkb1	NFKB1_MOUSE Nuclear factor NF-kappa-B p105 subunit	2474	38	C	0.85559	20522.5	17558.9	139.304	180.672	132.055	6865.55	18.0286	138.216	173.916	122.815	6608.82	17.3545	152.933	185.478	130.602	7048.16	18.5081	130.718	151.606	97.0483	5761.04	15.1282	140.855	156.131	107.034	5932.98	15.5797	129.62	154.338	99.188	5864.86	15.4008
sp|Q9D6N1|CAH13_MOUSE	Ca13	CAH13_MOUSE Carbonic anhydrase 13	5455	4	C	0.855764	2279.55	1950.76	131.304	193.066	184.436	772.263	18.2555	124.699	185.938	184.455	743.753	17.5815	141.721	190.883	171.603	763.533	18.0491	122.944	157.156	141.225	628.626	14.8601	115.069	169.294	162.609	677.177	16.0078	121.007	161.238	143.23	644.953	15.246
sp|Q99LJ5|CKLF3_MOUSE	Cmtm3	CKLF3_MOUSE CKLF-like MARVEL transmembrane domain-containing protein 3	1302	3	C	0.856427	2359.31	2020.57	253.771	275.801	277.483	827.402	18.891	257.247	283.412	286.504	850.236	19.4123	231.305	227.223	216.247	681.669	15.5636	221.429	235.87	235.245	707.61	16.1559	238.599	231.035	219.877	693.104	15.8247	214.61	206.62	194.865	619.861	14.1525
sp|Q8R373|CLMP_MOUSE	Clmp	CLMP_MOUSE CXADR-like membrane protein	1212	3	C	0.856598	1260.13	1079.43	70.4783	143.282	178.683	429.846	18.373	98.6287	138.771	151.035	416.313	17.7945	66.8865	137.991	169.527	413.971	17.6945	86.4213	121.69	127.276	365.071	15.6043	64.264	116.888	135.051	350.665	14.9885	78.3219	121.23	132.991	363.689	15.5452
sp|Q8C525|M21D2_MOUSE	Mb21d2	M21D2_MOUSE Protein MB21D2	5085	3	C	0.856687	1100.76	943.004	92.428	95.8905	46.4221	287.672	14.0756	98.4745	174.398	174.298	523.195	25.5996	91.5851	96.6298	36.4543	289.89	14.1841	102.734	104.204	58.1308	312.611	15.2959	106.718	100.419	46.718	301.256	14.7403	102.673	109.712	63.143	329.137	16.1045
sp|P16406|AMPE_MOUSE	Enpep	AMPE_MOUSE Glutamyl aminopeptidase	5909	3	C	0.856779	1037.42	888.84	118.009	113.981	11.5157	341.944	17.7517	122.626	118.195	13.4312	354.585	18.4079	111.588	113.63	9.29009	340.891	17.6971	104.289	96.0466	14.7456	288.14	14.9585	98.1722	99.8158	7.14564	299.447	15.5455	99.2183	100.418	5.08764	301.253	15.6393
sp|Q8BIX3|AL14E_MOUSE	Arl14ep	AL14E_MOUSE ARL14 effector protein	3146	3	C	0.856865	1889.02	1618.64	223.599	214.687	110.675	644.061	18.3616	231.769	199.804	94.2196	599.413	17.0887	237.772	215.183	100.045	645.548	18.4039	189.433	177.684	76.1735	533.051	15.1968	192.638	183.664	100.396	550.992	15.7083	193.256	178.198	87.363	534.594	15.2408
sp|Q08857|CD36_MOUSE	Cd36	CD36_MOUSE Platelet glycoprotein 4	6012	3	C	0.857003	1344.51	1152.25	165.095	158.332	13.4497	474.995	19.0245	137.538	137.568	9.18197	412.703	16.5296	155.956	152.269	14.7321	456.808	18.2961	124.242	128.224	7.81056	384.671	15.4068	125.818	125.456	8.17391	376.369	15.0743	121.766	130.402	17.1522	391.206	15.6686
sp|P49025|CTRO_MOUSE	Cit	CTRO_MOUSE Citron Rho-interacting kinase	322	66	C	0.85702	47654.1	40840.5	204.504	236.149	151.951	15585.8	17.6122	210.218	238.688	154.365	15753.4	17.8016	208.245	247.195	157.104	16314.9	18.436	176.666	200.624	125.006	13241.2	14.9627	190.36	212.12	131.769	13999.9	15.8201	187.135	206.051	126.487	13599.4	15.3675
sp|Q8R5J9|PRAF3_MOUSE	Arl6ip5	PRAF3_MOUSE PRA1 family protein 3	3124	13	C	0.857084	10139.7	8690.6	261.552	296.578	189.851	3855.51	20.475	262.15	279.985	177.708	3639.81	19.3295	180.325	203.416	125.92	2644.41	14.0433	211.165	245.356	152.521	3189.63	16.9388	192.001	220.228	142.118	2862.96	15.204	168.815	202.924	128.874	2638.01	14.0094
sp|Q6W3F0|P4HA3_MOUSE	P4ha3	P4HA3_MOUSE Prolyl 4-hydroxylase subunit alpha-3	5510	17	C	0.85719	3906.1	3348.27	52.9603	69.3266	62.0671	1178.55	16.2461	43.3927	87.6838	119.418	1490.62	20.5479	53.4677	72.7605	62.7019	1236.93	17.0508	44.0831	63.9627	57.5234	1087.37	14.9891	44.3306	61.7363	55.6603	1049.52	14.4674	46.5431	71.2577	69.0943	1211.38	16.6986
sp|P99029|PRDX5_MOUSE	Prdx5	PRDX5_MOUSE Peroxiredoxin-5, mitochondrial	2134	36	C	0.857336	16399.2	14059.6	163.518	159.54	112.803	5743.44	18.8564	158.402	153.118	107.686	5512.25	18.0974	154.61	142.874	98.5071	5143.48	16.8867	141.623	133.374	91.6705	4801.48	15.7639	142.198	131.296	92.5969	4726.66	15.5182	135.662	125.874	84.6352	4531.46	14.8773
sp|P13597|ICAM1_MOUSE	Icam1	ICAM1_MOUSE Intercellular adhesion molecule 1	3253	5	C	0.857394	1766.65	1514.72	103.31	125.495	76.7316	627.473	19.1223	83.812	113.524	72.1006	567.62	17.2983	90.5433	114.312	70.3299	571.561	17.4183	79.6815	103.926	63.6982	519.632	15.8358	83.6309	99.1495	56.3178	495.748	15.1079	84.0706	99.8678	59.875	499.339	15.2174
sp|Q91V64|ISOC1_MOUSE	Isoc1	ISOC1_MOUSE Isochorismatase domain-containing protein 1	2695	17	C	0.857457	11148.6	9559.49	242.613	231.263	110.182	3931.47	18.9851	203.231	206.188	98.4477	3505.2	16.9267	220.118	218.351	102.053	3711.98	17.9252	158.214	185.013	88.0558	3145.22	15.1883	173.753	190	91.0934	3229.99	15.5977	170.11	187.311	88.1808	3184.28	15.377
sp|Q9CZM2|RL15_MOUSE	Rpl15	RL15_MOUSE 60S ribosomal protein L15	4910	54	C	0.857541	29318	25141.4	156.93	179.986	128.772	9719.22	17.8467	150.378	195.885	254.9	10577.8	19.4232	157.338	167.056	119.831	9021.03	16.5647	140.712	161.33	109.801	8711.84	15.9969	151.835	165.313	118.751	8926.88	16.3918	135.053	138.939	98.2181	7502.71	13.7767
sp|Q78JE5|FBX22_MOUSE	Fbxo22	FBX22_MOUSE F-box only protein 22	5505	8	C	0.857573	3183.83	2730.37	92.6172	129.913	89.4879	1039.3	17.573	103.073	134.758	69.0748	1078.06	18.2284	90.967	133.309	98.9245	1066.47	18.0324	92.6269	114.667	66.2759	917.337	15.5107	85.4145	109.674	66.3575	877.39	14.8353	83.4858	116.955	73.8062	935.639	15.8202
sp|Q9JL60|GMEB1_MOUSE	Gmeb1	GMEB1_MOUSE Glucocorticoid modulatory element-binding protein 1	4975	2	C	0.857617	1335.67	1145.5	233.531	233.531	115.283	467.063	18.8243	222.856	222.856	123.786	445.712	17.9638	211.45	211.45	81.7662	422.9	17.0444	190.588	190.588	90.2027	381.177	15.3628	194.479	194.479	102.455	388.959	15.6764	187.681	187.681	90.6829	375.361	15.1284
sp|Q8BGZ3|DCA12_MOUSE	Dcaf12	DCA12_MOUSE DDB1- and CUL4-associated factor 12	5776	3	C	0.857726	995.497	853.864	103.085	108.788	17.3282	326.364	17.6474	120.209	117.452	12.8699	352.357	19.0529	94.9322	105.592	21.6718	316.776	17.129	84.2572	88.1117	18.8797	264.335	14.2933	95.4535	104.514	19.1888	313.541	16.954	95.0015	91.9958	13.0313	275.988	14.9234
sp|Q80X72|LRC15_MOUSE	Lrrc15	LRC15_MOUSE Leucine-rich repeat-containing protein 15	4599	19	C	0.857881	9617.05	8250.28	157.62	166.657	95.0311	3166.49	17.7222	165.853	167.59	97.9915	3184.21	17.8214	162.256	171.913	97.856	3266.35	18.2812	144.747	145.732	82.7935	2768.92	15.4971	133.747	144.867	82.6434	2752.48	15.4051	138.083	143.625	79.6406	2728.88	15.273
sp|Q6GQX6|ANKS6_MOUSE	Anks6	ANKS6_MOUSE Ankyrin repeat and SAM domain-containing protein 6	656	1	C	0.857947	61.6659	52.9061	21.1267	21.1267	0	21.1267	18.4397	19.2456	19.2456	0	19.2456	16.7979	21.2936	21.2936	0	21.2936	18.5853	15.3389	15.3389	0	15.3389	13.388	20.7955	20.7955	0	20.7955	18.1506	16.7717	16.7717	0	16.7717	14.6386
sp|Q8BLH7|HIRP3_MOUSE	Hirip3	HIRP3_MOUSE HIRA-interacting protein 3	697	19	C	0.85795	7630.11	6546.25	93.6528	134.159	122.164	2549.02	17.9808	87.7769	127.721	117.335	2426.69	17.1179	95.7193	139.705	127.657	2654.4	18.7241	83.0959	115.69	107.206	2198.11	15.5055	83.2592	120.607	111.748	2291.53	16.1644	84.0752	108.243	98.4501	2056.61	14.5073
tr|E9PYH0|E9PYH0_MOUSE	Vcan	E9PYH0_MOUSE Versican core protein	2536	78	C	0.858243	41715.9	35802.4	140.082	182.434	128.989	14229.9	18.3568	137.737	175.696	117.925	13704.3	17.6788	131.895	176.688	120.54	13781.7	17.7786	118.936	150.056	105.743	11704.4	15.0989	115.325	150.939	106.826	11773.2	15.1877	124.864	158.01	103.862	12324.8	15.8992
sp|Q9JIM1|S29A1_MOUSE	Slc29a1	S29A1_MOUSE Equilibrative nucleoside transporter 1	1911	7	C	0.858299	2398.66	2058.77	93.2231	113.801	82.0161	796.607	17.8714	97.1207	119.709	83.2354	837.96	18.7992	87.0045	109.157	78.1241	764.097	17.1421	98.62	101.121	66.3527	707.844	15.8801	103.756	93.8342	63.0193	656.839	14.7358	89.9582	99.1554	70.2672	694.088	15.5715
sp|Q9JLJ5|ELOV1_MOUSE	Elovl1	ELOV1_MOUSE Elongation of very long chain fatty acids protein 1	3087	1	C	0.858624	517.593	444.418	195.154	195.154	0	195.154	20.286	164.009	164.009	0	164.009	17.0486	158.43	158.43	0	158.43	16.4687	152.145	152.145	0	152.145	15.8153	139.696	139.696	0	139.696	14.5212	152.577	152.577	0	152.577	15.8602
sp|Q9QXL2|KI21A_MOUSE	Kif21a	KI21A_MOUSE Kinesin-like protein KIF21A	4091	1	C	0.85876	195.084	167.531	33.8148	33.8148	0	33.8148	9.32526	124.664	124.664	0	124.664	34.3792	36.6057	36.6057	0	36.6057	10.0949	54.0493	54.0493	0	54.0493	14.9054	43.899	43.899	0	43.899	12.1062	69.5825	69.5825	0	69.5825	19.1891
sp|Q60780|GAS7_MOUSE	Gas7	GAS7_MOUSE Growth arrest-specific protein 7	3371	17	C	0.858934	8257.17	7092.36	125.302	161.727	121.9	2749.36	17.9117	117.891	160.364	117.533	2726.18	17.7607	120.928	163.626	126.6	2781.63	18.1219	99.5638	139.94	109.091	2378.99	15.4988	99.366	137.12	102.577	2331.04	15.1864	96.1305	140.137	111.686	2382.33	15.5206
sp|P63013-2|PRRX1_MOUSE	Prrx1	PRRX1_MOUSE Isoform 2 of Paired mesoderm homeobox protein 1	2300	19	C	0.859283	10627.3	9131.88	120.636	190.486	168.182	3619.23	18.3167	124.141	182.719	162.693	3471.66	17.5699	126.801	186.128	162.99	3536.43	17.8976	116.067	159.989	138.339	3039.79	15.3841	109.632	161.97	140.846	3077.44	15.5747	125.007	158.666	135.944	3014.65	15.257
sp|Q9CQ88|TSN31_MOUSE	Tspan31	TSN31_MOUSE Tetraspanin-31	5769	8	C	0.859391	2619.25	2250.96	112.659	107.109	83.32	856.872	17.5942	106.733	112.594	83.4779	900.752	18.4951	107.977	107.703	77.5418	861.625	17.6917	91.7561	87.4134	63.9953	699.307	14.3589	80.8981	85.4824	66.6551	683.859	14.0417	108.143	108.474	73.4055	867.792	17.8184
sp|Q6NVG1|LPCT4_MOUSE	Lpcat4	LPCT4_MOUSE Lysophospholipid acyltransferase LPCAT4	1530	6	C	0.859456	3067.26	2636.18	127.29	168.591	153.134	1011.54	17.7357	128.325	170.969	161.707	1025.81	17.9859	130.037	171.652	157.562	1029.91	18.0577	117.213	145.553	115.675	873.316	15.3121	125.031	148.268	122.315	889.605	15.5977	124.724	145.542	114.556	873.254	15.311
sp|Q8VC04|T106A_MOUSE	Tmem106a	T106A_MOUSE Transmembrane protein 106A	523	2	C	0.859554	537.895	462.35	89.836	89.836	116.682	179.672	17.9628	89.5216	89.5216	115.204	179.043	17.8999	89.5898	89.5898	115.6	179.18	17.9136	78.3193	78.3193	99.9129	156.639	15.66	76.0784	76.0784	101.614	152.157	15.212	76.7772	76.7772	95.8965	153.554	15.3517
sp|P55097|CATK_MOUSE	Ctsk	CATK_MOUSE Cathepsin K	4494	10	C	0.859822	7911.78	6802.72	269.812	272.461	197.02	2724.61	18.5165	271.087	253.097	174.097	2530.97	17.2005	283.136	265.62	186.35	2656.2	18.0516	238.175	230.185	174.698	2301.85	15.6434	213.789	219.565	169.521	2195.65	14.9216	232.477	230.522	158.657	2305.22	15.6663
sp|Q61024|ASNS_MOUSE	Asns	ASNS_MOUSE Asparagine synthetase [glutamine-hydrolyzing]	4091	121	C	0.860224	63790	54873.7	140.168	176.291	149.135	21331.2	17.9762	140.602	174.036	140.694	21058.4	17.7463	144.265	176.863	145.472	21400.4	18.0345	120.938	149.174	117.041	18050.1	15.2112	119.248	153.66	124.502	18592.9	15.6686	120.323	150.667	113.892	18230.7	15.3633
sp|O89090|SP1_MOUSE	Sp1	SP1_MOUSE Transcription factor Sp1	4106	13	C	0.860259	3300.07	2838.92	43.9641	84.2051	75.9276	1094.67	17.8314	43.2518	81.966	75.0725	1065.56	17.3572	39.969	87.6802	77.2803	1139.84	18.5673	42.1358	73.227	64.3279	951.95	15.5066	36.6169	71.6405	61.8445	931.326	15.1707	63.3932	73.5108	58.0296	955.64	15.5668
sp|Q9CPV1|SKA1_MOUSE	Ska1	SKA1_MOUSE Spindle and kinetochore-associated protein 1	2777	5	C	0.860284	3078.46	2648.35	206.474	203.263	75.1197	1016.32	17.7467	195.621	205.71	81.693	1028.55	17.9603	196.901	206.718	77.6493	1033.59	18.0483	169.948	174.59	65.1553	872.951	15.2432	178.518	177.845	62.6232	889.225	15.5274	176.982	177.235	69.6681	886.174	15.4741
sp|Q9EPR4|S23A2_MOUSE	Slc23a2	S23A2_MOUSE Solute carrier family 23 member 2	6198	1	C	0.860392	589.255	506.99	205.091	205.091	0	205.091	18.7085	187.428	187.428	0	187.428	17.0972	196.736	196.736	0	196.736	17.9464	172.72	172.72	0	172.72	15.7556	161.547	161.547	0	161.547	14.7364	172.723	172.723	0	172.723	15.7559
sp|Q9CR60|GOT1B_MOUSE	Golt1b	GOT1B_MOUSE Vesicle transport protein GOT1B	5863	5	C	0.860479	3866.74	3327.25	392.657	278.016	157.345	1390.08	19.3228	370.196	267.017	148.767	1335.08	18.5583	307.206	228.316	121.798	1141.58	15.8685	319.315	231.276	126.592	1156.38	16.0742	277.932	225.186	97.4757	1125.93	15.651	272.267	208.988	104.688	1044.94	14.5252
sp|Q9CQ20|M1IP1_MOUSE	Mid1ip1	M1IP1_MOUSE Mid1-interacting protein 1	3864	5	C	0.860598	2785.87	2397.52	210.63	177.869	87.2434	889.345	17.1576	202.55	204.798	91.5534	1023.99	19.7552	198.783	174.507	90.5527	872.535	16.8333	166.017	154.22	64.6038	771.102	14.8764	158.506	167.389	84.0842	836.943	16.1466	157.22	157.894	66.2889	789.47	15.2308
sp|P99027|RLA2_MOUSE	Rplp2	RLA2_MOUSE 60S acidic ribosomal protein P2	5465	60	C	0.860649	25803.9	22208.1	91.0664	125.744	104.891	7544.62	15.714	139.537	182.15	204.248	10929	22.7631	90.7264	122.172	103.181	7330.29	15.2676	99.9599	124.771	98.2808	7486.27	15.5925	89.4708	115.978	94.967	6958.66	14.4936	135.125	129.386	95.7358	7763.18	16.1692
sp|P43274|H14_MOUSE	Hist1h1e	H14_MOUSE Histone H1.4	503	34	C	0.860743	26298.4	22636.2	262.836	256.75	160.304	8729.52	17.8391	217.87	258.881	267.625	8801.97	17.9872	303.045	257.851	155.94	8766.93	17.9156	250.556	228.225	128.663	7759.64	15.8572	275.146	242.839	139.071	8256.52	16.8726	196.797	194.707	106.865	6620.02	13.5283
sp|P45878|FKBP2_MOUSE	Fkbp2	FKBP2_MOUSE Peptidyl-prolyl cis-trans isomerase FKBP2	5348	10	C	0.861004	6141.38	5287.75	178.154	211.373	102.184	2113.73	18.4942	175.196	201.976	98.1253	2019.76	17.6721	174.039	200.789	88.6113	2007.89	17.5682	155.938	175.749	74.9375	1757.49	15.3773	129.224	168.223	74.6572	1682.23	14.7188	161.123	184.803	77.2837	1848.03	16.1695
tr|Q5SXC4|Q5SXC4_MOUSE	Vezf1	Q5SXC4_MOUSE Protein Vezf1	1342	11	C	0.861071	3314	2853.59	71.6056	93.0317	75.4046	1023.35	16.5924	73.7196	106.869	78.2075	1175.56	19.0604	69.599	101.372	76.3864	1115.09	18.0798	57.6998	82.5498	64.0044	908.048	14.7229	64.8128	84.1228	64.77	925.35	15.0034	70.3058	92.7445	71.6149	1020.19	16.5411
sp|Q61286|HTF4_MOUSE	Tcf12	HTF4_MOUSE Transcription factor 12	3720	14	C	0.861125	3075.96	2648.79	44.6014	71.9194	61.5293	1006.87	17.5881	40.009	72.5782	65.717	1016.09	17.7491	43.9607	75.214	64.779	1053	18.3938	32.921	58.7485	49.3733	822.479	14.3671	36.4757	66.6369	58.9164	932.917	16.2962	36.028	63.8136	56.8068	893.39	15.6058
sp|Q8K1B8|URP2_MOUSE	Fermt3	URP2_MOUSE Fermitin family homolog 3	5088	9	C	0.86114	3807.07	3278.42	83.0501	140.482	120.202	1264.33	17.844	91.1956	134.513	109.051	1210.61	17.0858	82.2775	148.015	124.289	1332.13	18.8008	98.8977	121.769	90.4116	1095.92	15.4671	100.143	120.97	89.7021	1088.73	15.3655	105.67	121.53	84.6365	1093.77	15.4368
sp|Q62179|SEM4B_MOUSE	Sema4b	SEM4B_MOUSE Semaphorin-4B	6002	2	C	0.861159	1470.11	1266	233.036	233.036	106.498	466.072	17.0341	265.442	265.442	66.8617	530.884	19.4029	236.577	236.577	107.419	473.155	17.293	210.452	210.452	85.8917	420.904	15.3833	205.54	205.54	98.8179	411.08	15.0243	217.008	217.008	64.4499	434.016	15.8625
sp|Q9JI75|NQO2_MOUSE	Nqo2	NQO2_MOUSE Ribosyldihydronicotinamide dehydrogenase [quinone]	2228	13	C	0.861231	9149.37	7879.72	199.102	238.686	188.361	3102.92	18.2213	216.04	224.035	162.407	2912.46	17.1028	224.179	241.076	183.871	3133.99	18.4038	174.013	202.498	165.565	2632.48	15.4587	168.588	196.525	145.115	2554.82	15.0027	181.8	207.109	174.75	2692.42	15.8107
sp|P81066|IRX2_MOUSE	Irx2	IRX2_MOUSE Iroquois-class homeodomain protein IRX-2	6232	1	C	0.861324	387.832	334.049	126.703	126.703	0	126.703	17.5518	119.58	119.58	0	119.58	16.5651	141.549	141.549	0	141.549	19.6083	113.036	113.036	0	113.036	15.6585	109.657	109.657	0	109.657	15.1905	111.356	111.356	0	111.356	15.4258
sp|Q9D2E2|TOE1_MOUSE	Toe1	TOE1_MOUSE Target of EGR1 protein 1	3203	18	C	0.861517	8964.65	7723.2	126.966	155.076	118.974	2791.38	16.727	116.914	187.326	172.593	3371.87	20.2055	131.798	155.633	113.377	2801.4	16.7871	111.971	141.453	105.397	2546.16	15.2576	112.388	144.03	109.988	2592.53	15.5355	105.003	143.584	111.39	2584.51	15.4874
tr|Q9D8U0|Q9D8U0_MOUSE	Ifrd2	Q9D8U0_MOUSE Interferon-related developmental regulator 2	5357	2	C	0.861591	1478.86	1274.17	242.91	242.91	64.1071	485.82	17.6467	241.054	241.054	79.5495	482.108	17.5119	255.466	255.466	52.8964	510.932	18.5589	206.527	206.527	28.0086	413.055	15.0036	209.519	209.519	47.003	419.038	15.221	221.039	221.039	40.0221	442.079	16.0579
sp|B1AXP6|TOM5_MOUSE	Tomm5	TOM5_MOUSE Mitochondrial import receptor subunit TOM5 homolog	5437	10	C	0.8624	9496.37	8189.67	395.39	414.797	281.941	4147.97	23.4533	273.664	321.727	218.894	3217.27	18.191	183.504	213.113	172.879	2131.13	12.0498	340.047	359.083	255.505	3590.83	20.3032	213.207	234.692	180.906	2346.92	13.2699	192.632	225.192	188.366	2251.92	12.7328
sp|P56390|CKS2_MOUSE	Cks2	CKS2_MOUSE Cyclin-dependent kinases regulatory subunit 2	5415	11	C	0.862451	6636.98	5724.07	150.079	180.754	93.4242	1988.29	16.0851	189.223	242.371	160.231	2666.08	21.5684	173.462	180.237	92.485	1982.61	16.0392	171.111	170.731	83.2186	1878.04	15.1932	162.863	170.497	79.6911	1875.47	15.1724	160.295	179.142	70.2325	1970.56	15.9417
sp|Q61735|CD47_MOUSE	Cd47	CD47_MOUSE Leukocyte surface antigen CD47	5926	12	C	0.862974	8037.36	6936.03	187.537	221.426	120.093	2657.11	17.7456	188.573	226.843	119.165	2722.11	18.1797	187.79	221.511	124.143	2658.14	17.7524	169.902	194.362	99.3736	2332.35	15.5766	171.973	194.499	97.8433	2333.98	15.5875	167.849	189.142	94.2845	2269.7	15.1582
tr|Q9DC47|Q9DC47_MOUSE	Zfp869	Q9DC47_MOUSE Protein Zfp869	2435	2	C	0.863341	225.269	194.484	33.028	33.028	22.6118	66.0561	15.7369	39.915	39.915	27.3983	79.8299	19.0183	39.6914	39.6914	30.8492	79.3828	18.9118	32.2537	32.2537	24.0184	64.5074	15.368	31.3553	31.3553	26.1079	62.7105	14.9399	33.6329	33.6329	26.6768	67.2658	16.0251
sp|O89053|COR1A_MOUSE	Coro1a	COR1A_MOUSE Coronin-1A	887	25	C	0.863451	16138.4	13934.7	205.355	219.755	162.714	5493.88	18.2684	156.125	212.847	158.047	5321.17	17.6941	178.78	212.934	157.694	5323.35	17.7014	167.976	187.505	143.866	4687.62	15.5874	164.322	181.775	136.641	4544.38	15.1111	161.649	188.109	138.991	4702.71	15.6376
sp|P58058|NADK_MOUSE	Nadk	NADK_MOUSE NAD kinase	731	13	C	0.86354	7444.45	6428.58	138.539	188.121	151.919	2445.57	17.6282	168.38	195.188	153.567	2537.45	18.2905	164.617	189.341	147.935	2461.43	17.7425	135.646	159.483	127.328	2073.27	14.9446	140.945	167.499	135.585	2177.48	15.6958	147.859	167.526	128.236	2177.83	15.6983
sp|Q8K2Z4|CND1_MOUSE	Ncapd2	CND1_MOUSE Condensin complex subunit 1	1340	83	C	0.863646	50600.7	43701.1	181.852	203.52	136.475	16892.1	17.9128	177.537	198.576	136.968	16481.8	17.4777	184.239	207.552	135.335	17226.8	18.2678	160.982	173.317	124.156	14385.3	15.2546	165.907	182.289	123.748	15130	16.0442	145.265	170.913	115.096	14185.8	15.0429
sp|Q9CR30|JOS2_MOUSE	Josd2	JOS2_MOUSE Josephin-2	6028	2	C	0.864024	776.871	671.235	131.529	131.529	28.4791	263.059	18.1657	135.954	135.954	13.6253	271.907	18.7767	120.952	120.952	11.5451	241.905	16.7049	110.973	110.973	18.2414	221.946	15.3267	106.035	106.035	20.1023	212.071	14.6447	118.609	118.609	13.9757	237.218	16.3813
sp|Q9CZB0|C560_MOUSE	Sdhc	C560_MOUSE Succinate dehydrogenase cytochrome b560 subunit, mitochondrial	5390	1	C	0.864352	499.315	431.584	184.571	184.571	0	184.571	19.8272	182.657	182.657	0	182.657	19.6216	132.087	132.087	0	132.087	14.1892	170.496	170.496	0	170.496	18.3152	140.28	140.28	0	140.28	15.0693	120.808	120.808	0	120.808	12.9776
sp|P97465|DOK1_MOUSE	Dok1	DOK1_MOUSE Docking protein 1	3240	25	C	0.864418	13203.4	11413.3	195.21	176.568	79.4368	4414.2	17.9317	183.241	172.281	77.831	4307.03	17.4964	178	179.287	81.3119	4482.18	18.2079	148.985	148.859	72.1972	3721.48	15.1177	158.181	155.056	74.3697	3876.39	15.747	140.359	152.616	73.5368	3815.39	15.4992
sp|Q8CGK3|LONM_MOUSE	Lonp1	LONM_MOUSE Lon protease homolog, mitochondrial	1112	76	C	0.864502	44290.7	38289.4	160.846	198.527	134.218	15088	18.2708	143.633	189.234	128.584	14381.8	17.4155	160.082	195.012	128.35	14820.9	17.9473	134.878	165.057	105.861	12544.4	15.1905	136.466	172.337	112.519	13097.6	15.8605	142.73	166.413	107.052	12647.4	15.3153
tr|Q5SX75|Q5SX75_MOUSE	P4ha2	Q5SX75_MOUSE Procollagen-proline, 2-oxoglutarate 4-dioxygenase (Proline 4-hydroxylase), alpha II polypeptide, isoform CRA_f	2999	1	C	0.864796	1437.31	1242.98	478.917	478.917	0	478.917	17.8681	475.018	475.018	0	475.018	17.7227	483.372	483.372	0	483.372	18.0343	418.924	418.924	0	418.924	15.6298	411.121	411.121	0	411.121	15.3387	412.933	412.933	0	412.933	15.4063
sp|Q8BKY8|MTER3_MOUSE	Mterfd3	MTER3_MOUSE mTERF domain-containing protein 3, mitochondrial	5962	1	C	0.864916	846.564	732.207	243.256	243.256	0	243.256	15.408	352.749	352.749	0	352.749	22.3433	250.559	250.559	0	250.559	15.8705	227.608	227.608	0	227.608	14.4168	249.908	249.908	0	249.908	15.8293	254.691	254.691	0	254.691	16.1322
sp|Q8BG21|FLOWR_MOUSE	Cacfd1	FLOWR_MOUSE Calcium channel flower homolog	5562	1	C	0.864926	870.912	753.274	349.752	349.752	0	349.752	21.534	268.065	268.065	0	268.065	16.5046	253.095	253.095	0	253.095	15.5829	257.522	257.522	0	257.522	15.8554	253.158	253.158	0	253.158	15.5867	242.594	242.594	0	242.594	14.9363
sp|Q8BFT2|HAUS4_MOUSE	Haus4	HAUS4_MOUSE HAUS augmin-like complex subunit 4	2543	9	C	0.864995	5935.94	5134.56	253.462	231.688	103.161	2085.2	18.8356	214.622	212.8	101.53	1915.2	17.3	213.201	215.06	102.256	1935.54	17.4838	202.399	189.235	92.2959	1703.11	15.3843	216.355	195.49	92.7584	1759.41	15.8928	203.249	185.782	82.584	1672.04	15.1036
sp|P14106|C1QB_MOUSE	C1qb	C1QB_MOUSE Complement C1q subcomponent subunit B	6217	5	C	0.865474	1969.5	1704.55	124.14	130.602	36.422	653.012	17.7736	119.009	132.599	45.9666	662.996	18.0454	113.967	130.698	40.1927	653.491	17.7867	110.443	112.418	29.6528	562.09	15.2989	97.3736	116.851	39.0226	584.253	15.9022	111.219	111.641	29.1312	558.207	15.1932
sp|P09671|SODM_MOUSE	Sod2	SODM_MOUSE Superoxide dismutase [Mn], mitochondrial	3557	24	C	0.865698	13557.9	11737	151.024	182.77	112.572	4386.47	17.3413	164.877	188.648	108.041	4527.56	17.8991	168.968	193.494	105.122	4643.86	18.3589	136.301	159.16	95.5629	3819.84	15.1012	149.309	167.295	95.4997	4015.09	15.8731	142.048	162.588	95.5485	3902.11	15.4264
sp|Q91YI4|ARRB2_MOUSE	Arrb2	ARRB2_MOUSE Beta-arrestin-2	671	5	C	0.865772	2743.87	2375.56	138.281	188.709	122.125	943.547	18.4307	118.011	172.55	127.973	862.748	16.8524	137.476	187.514	118.257	937.57	18.314	92.9054	153.612	110.774	768.057	15.0028	111.187	150.539	95.9192	752.696	14.7027	109.385	170.962	121.348	854.809	16.6974
sp|Q9CQ69|QCR8_MOUSE	Uqcrq	QCR8_MOUSE Cytochrome b-c1 complex subunit 8	1330	14	C	0.866237	7557.6	6546.67	147.081	190.645	158.407	2669.03	18.9236	121.732	175.067	138.884	2450.93	17.3772	133.911	174.117	135.978	2437.64	17.283	118.176	161.85	124.179	2265.9	16.0654	119.791	159.194	122.832	2228.71	15.8017	109.353	146.575	99.7179	2052.06	14.5492
sp|Q9CQA9|NTPCR_MOUSE	Ntpcr	NTPCR_MOUSE Cancer-related nucleoside-triphosphatase homolog	5176	12	C	0.866379	7888.8	6834.69	195.824	215.254	116.938	2583.05	17.5437	221.571	241.591	137.791	2899.1	19.6903	188.472	200.554	109.63	2406.65	16.3456	171.277	184.646	91.6353	2215.75	15.0491	187.161	195.928	100.841	2351.13	15.9686	181.215	188.984	91.9398	2267.81	15.4027
sp|Q7TSV9|ENKD1_MOUSE	Enkd1	ENKD1_MOUSE Enkurin domain-containing protein 1	6318	1	C	0.866568	193.026	167.27	62.9966	62.9966	0	62.9966	17.4847	61.5199	61.5199	0	61.5199	17.0748	68.5096	68.5096	0	68.5096	19.0148	59.1916	59.1916	0	59.1916	16.4286	52.8889	52.8889	0	52.8889	14.6793	55.1898	55.1898	0	55.1898	15.3179
sp|Q5RJY2|G2E3_MOUSE	G2e3	G2E3_MOUSE G2/M phase-specific E3 ubiquitin-protein ligase	3461	1	C	0.866614	59.2762	51.3696	20.0418	20.0418	0	20.0418	18.1135	18.4663	18.4663	0	18.4663	16.6895	20.7681	20.7681	0	20.7681	18.7699	19.193	19.193	0	19.193	17.3463	17.8458	17.8458	0	17.8458	16.1288	14.3308	14.3308	0	14.3308	12.952
sp|Q7TS74|CKP2L_MOUSE	Ckap2l	CKP2L_MOUSE Cytoskeleton-associated protein 2-like	5923	8	C	0.866939	3459.05	2998.78	140.355	146.08	105.674	1168.64	18.0964	135.64	138.844	96.0829	1110.75	17.2001	149.766	147.458	103.084	1179.66	18.2672	128.57	122.742	77.3941	981.935	15.2053	120.831	126.792	86.5748	1014.34	15.7071	120.607	125.314	80.2798	1002.51	15.524
sp|Q5M8N0|CNRP1_MOUSE	Cnrip1	CNRP1_MOUSE CB1 cannabinoid receptor-interacting protein 1	5047	3	C	0.867033	3339.93	2895.83	390.381	372.156	109.902	1116.47	17.9043	364.937	378.35	150.252	1135.05	18.2023	382.958	362.805	98.8804	1088.41	17.4544	309.3	323.4	106.838	970.199	15.5586	336.559	326.89	95.0052	980.671	15.7266	311.409	314.986	102.278	944.958	15.1539
sp|Q99J62|RFC4_MOUSE	Rfc4	RFC4_MOUSE Replication factor C subunit 4	1841	22	C	0.867051	16731.1	14506.7	213.55	257.474	173.517	5664.43	18.1332	198.988	254.076	174.038	5589.68	17.8939	220.431	248.956	156.174	5477.02	17.5333	180.204	214.735	137.519	4724.17	15.1232	177.158	219.494	140.755	4828.87	15.4584	184.303	225.168	138.862	4953.7	15.858
sp|Q8K1Z0|COQ9_MOUSE	Coq9	COQ9_MOUSE Ubiquinone biosynthesis protein COQ9, mitochondrial	3465	11	C	0.867179	4572.09	3964.82	82.8474	141.288	158.014	1554.17	18.2052	76.6318	136.008	159.225	1496.09	17.5249	82.6568	138.349	146.571	1521.83	17.8265	77.6637	114.501	93.5622	1259.51	14.7537	77.619	123.87	107.281	1362.57	15.9609	84.5258	122.068	102.33	1342.74	15.7287
sp|P27661|H2AX_MOUSE	H2afx	H2AX_MOUSE Histone H2AX	1526	17	C	0.867283	12925.9	11210.4	270.826	284.443	209.261	4835.54	20.0343	215.932	231.884	145.333	3942.02	16.3323	260.068	244.02	165.123	4148.34	17.1871	194.753	226.421	172.051	3849.16	15.9476	190.913	229.882	169.075	3907.99	16.1913	167.599	203.133	146.548	3453.26	14.3073
sp|Q923D2|BLVRB_MOUSE	Blvrb	BLVRB_MOUSE Flavin reductase (NADPH)	3283	18	C	0.867902	7709.64	6691.21	102.119	147.79	155.389	2660.22	18.4726	110.941	138.908	148.871	2500.35	17.3625	93.3887	141.615	152.88	2549.07	17.7008	91.6705	121.274	103.546	2182.93	15.1583	96.1221	126.872	112.781	2283.7	15.8581	126.718	123.588	98.8739	2224.58	15.4476
sp|Q62445|SP4_MOUSE	Sp4	SP4_MOUSE Transcription factor Sp4	6248	2	C	0.867986	225.886	196.066	37.2633	37.2633	2.96386	74.5266	17.6623	35.5988	35.5988	1.21789	71.1976	16.8734	40.0808	40.0808	1.65485	80.1617	18.9978	27.8102	27.8102	3.15991	55.6203	13.1817	39.1199	39.1199	7.82939	78.2397	18.5423	31.103	31.103	4.11441	62.2059	14.7424
sp|Q9D1M7|FKB11_MOUSE	Fkbp11	FKB11_MOUSE Peptidyl-prolyl cis-trans isomerase FKBP11	3041	5	C	0.868013	3166.6	2748.65	170.82	214.075	118.839	1070.38	18.0952	183.979	206.121	108.043	1030.6	17.4228	196.151	213.124	116.452	1065.62	18.0148	164.892	181.317	111.092	906.583	15.3262	164.431	194.85	111.02	974.251	16.4702	155.26	173.563	93.5958	867.815	14.6708
sp|Q6Y5D8|RHG10_MOUSE	Arhgap10	RHG10_MOUSE Rho GTPase-activating protein 10	1648	23	C	0.868068	12688.2	11014.3	136.01	184.037	138.726	4232.85	17.8582	145.101	180.038	130.569	4140.88	17.4702	145.894	187.588	134.66	4314.52	18.2028	129.892	156.8	108.88	3606.4	15.2153	122.829	161.411	118.59	3712.46	15.6627	124.683	160.67	113.188	3695.41	15.5908
sp|P10922|H10_MOUSE	H1f0	H10_MOUSE Histone H1.0	5336	21	C	0.868399	15533	13488.8	248.197	251.808	168.684	5287.96	18.2206	187.101	180.578	109.078	3792.14	13.0665	310.345	307.281	193.6	6452.9	22.2346	222.53	224.176	137.209	4707.69	16.2212	258.515	249.647	149.617	5242.58	18.0643	169.474	168.503	96.5827	3538.57	12.1928
sp|Q8BL95|CU059_MOUSE		CU059_MOUSE UPF0769 protein C21orf59 homolog	5574	2	C	0.868821	1376.22	1195.69	237.253	237.253	296.933	474.506	18.4496	217.328	217.328	269.42	434.655	16.9001	233.529	233.529	294.619	467.058	18.16	200.37	200.37	246.033	400.74	15.5814	204.5	204.5	257.916	408.999	15.9026	192.975	192.975	239.88	385.949	15.0063
sp|Q8VDW4|UBE2W_MOUSE	Ube2w	UBE2W_MOUSE Ubiquitin-conjugating enzyme E2 W	4561	2	C	0.868839	487.896	423.903	75.2211	75.2211	15.2591	150.442	16.4995	83.1417	83.1417	8.6062	166.283	18.2368	85.5857	85.5857	17.1175	171.171	18.7729	68.5879	68.5879	0.741791	137.176	15.0445	73.9263	73.9263	2.63801	147.853	16.2155	69.4368	69.4368	9.21766	138.874	15.2307
sp|Q99MZ7|PECR_MOUSE	Pecr	PECR_MOUSE Peroxisomal trans-2-enoyl-CoA reductase	5553	2	C	0.868958	1221.7	1061.61	185.543	185.543	63.2568	371.086	16.2521	214.811	214.811	105.404	429.621	18.8157	210.498	210.498	87.0951	420.996	18.438	171.517	171.517	49.8516	343.034	15.0236	177.567	177.567	74.8739	355.134	15.5535	181.72	181.72	50.8372	363.44	15.9172
sp|Q6P3D0|NUD16_MOUSE	Nudt16	NUD16_MOUSE U8 snoRNA-decapping enzyme	4590	3	C	0.868997	2207.38	1918.21	248.127	279.088	271.517	837.264	20.2944	238.608	223.704	198.896	671.113	16.2671	226.75	233.001	211.845	699.003	16.9431	212.624	211.515	194.305	634.545	15.3807	221.892	215.647	192.972	646.941	15.6812	231.616	212.24	184.824	636.721	15.4335
sp|Q8C0V9|FRMD6_MOUSE	Frmd6	FRMD6_MOUSE FERM domain-containing protein 6	4481	4	C	0.869177	1166.7	1014.07	69.6628	96.3088	81.5898	385.235	17.6651	67.5005	97.3959	78.5874	389.584	17.8645	71.7956	97.9708	79.3151	391.883	17.9699	60.4365	82.091	68.631	328.364	15.0572	55.8069	84.3441	77.4707	337.376	15.4705	62.5525	87.0826	70.0257	348.331	15.9728
sp|Q8VBW5|BBX_MOUSE	Bbx	BBX_MOUSE HMG box transcription factor BBX	4199	6	C	0.86922	4932.7	4287.6	226.547	268.671	139.55	1612.02	17.4834	228.022	264.05	131.091	1584.3	17.1827	254.701	289.397	150.374	1736.38	18.8322	198.185	232.799	122.737	1396.79	15.1491	202.146	239.043	127.192	1434.26	15.5554	211.825	242.758	128.377	1456.55	15.7972
sp|Q9CXH7|SGOL1_MOUSE	Sgol1	SGOL1_MOUSE Shugoshin-like 1	6343	1	C	0.869264	129.588	112.646	46.2445	46.2445	0	46.2445	19.0908	37.2194	37.2194	0	37.2194	15.3651	46.1243	46.1243	0	46.1243	19.0412	36.486	36.486	0	36.486	15.0623	42.9169	42.9169	0	42.9169	17.7171	33.2434	33.2434	0	33.2434	13.7236
sp|Q80W22|THNS2_MOUSE	Thnsl2	THNS2_MOUSE Threonine synthase-like 2	4650	2	C	0.869402	635.31	552.34	105.514	105.514	5.12085	211.027	17.7685	105.192	105.192	10.0771	210.384	17.7143	106.95	106.95	5.59617	213.899	18.0103	94.7381	94.7381	6.38304	189.476	15.9539	90.2252	90.2252	15.9143	180.45	15.1939	91.2068	91.2068	1.15361	182.414	15.3592
sp|Q75N73|S39AE_MOUSE	Slc39a14	S39AE_MOUSE Zinc transporter ZIP14	3915	5	C	0.869441	2337.06	2031.93	108.385	165.495	84.9891	827.476	18.9398	119.466	150.353	71.4378	751.763	17.2068	105.907	151.563	71.8518	757.817	17.3454	122.317	141.931	69.6085	709.653	16.243	99.9602	135.595	72.7016	677.974	15.5179	100.405	128.861	64.6221	644.305	14.7472
sp|O08791|COE3_MOUSE	Ebf3	COE3_MOUSE Transcription factor COE3	5397	8	C	0.869783	4398.75	3825.96	157.495	163.979	85.5342	1311.83	15.9498	225.27	221.513	136.83	1772.1	21.5461	146.711	164.352	80.7992	1314.82	15.9862	139.144	153.413	72.0715	1227.3	14.9221	147.326	159.197	70.9508	1273.57	15.4847	172.992	165.636	71.2544	1325.09	16.111
sp|Q99N93|RM16_MOUSE	Mrpl16	RM16_MOUSE 39S ribosomal protein L16, mitochondrial	3220	11	C	0.869843	5906.79	5137.98	165.398	173.539	82.1176	1908.93	17.2835	167.652	192.47	112.078	2117.17	19.169	158.529	170.972	82.82	1880.69	17.0279	155.253	153.76	69.6022	1691.36	15.3137	156.262	161.699	76.7506	1778.68	16.1043	164.169	151.631	61.6569	1667.94	15.1016
sp|P63030|MPC1_MOUSE	Mpc1	MPC1_MOUSE Mitochondrial pyruvate carrier 1	129	5	C	0.870005	2735.26	2379.69	205.886	199.582	64.3189	997.908	19.5096	200.182	192.671	55.8792	963.355	18.8341	145.549	154.799	41.48	773.996	15.132	180.135	167.306	45.9568	836.531	16.3546	160.113	157.82	42.1293	789.1	15.4273	153.478	150.812	32.4872	754.059	14.7423
sp|Q9JJZ6|KLF13_MOUSE	Klf13	KLF13_MOUSE Krueppel-like factor 13	3254	5	C	0.8705	2181.69	1899.16	129.209	146.712	98.0092	733.561	17.9757	154.098	144.53	87.7997	722.652	17.7084	150.559	145.094	86.745	725.472	17.7775	109.127	125.889	72.3718	629.445	15.4244	122.223	133.226	83.8734	666.129	16.3233	104.412	120.717	69.7624	603.583	14.7907
sp|Q9EQ28|DPOD3_MOUSE	Pold3	DPOD3_MOUSE DNA polymerase delta subunit 3	2407	13	C	0.871012	6549.68	5704.85	164.48	166.556	89.567	2165.23	17.6688	137.775	151.33	81.2471	1967.29	16.0535	191.281	185.935	99.8397	2417.16	19.7246	150.955	144.224	75.8261	1874.91	15.2997	161.527	155.098	84.7442	2016.27	16.4533	131.024	139.513	69.5888	1813.67	14.8
sp|Q91YR9|PTGR1_MOUSE	Ptgr1	PTGR1_MOUSE Prostaglandin reductase 1	5368	38	C	0.871195	24815.6	21619.2	173.603	217.506	149.192	8265.21	17.7996	177.425	217.622	146.401	8269.62	17.8091	182.394	217.916	144.331	8280.81	17.8332	167.367	191.387	125.921	7272.71	15.6622	168.936	187.841	121.515	7137.97	15.372	180.052	189.699	121.801	7208.57	15.524
sp|Q76LS9|FA63A_MOUSE	Fam63a	FA63A_MOUSE Protein FAM63A	2918	11	C	0.871469	2456.87	2141.08	49.2427	75.6984	57.2547	832.682	18.1099	56.7422	73.7609	51.4231	811.37	17.6464	50.4443	73.8922	48.2444	812.814	17.6778	43.9768	64.4962	42.8388	709.459	15.4299	46.2937	66.6655	49.0945	733.321	15.9489	44.7794	63.482	40.1598	698.302	15.1872
tr|E9PVX6|E9PVX6_MOUSE	Mki67	E9PVX6_MOUSE Protein Mki67	2453	158	C	0.8715	84082.6	73278	158.513	174.654	118.202	27595.4	17.5364	148.19	163.282	109.979	25798.6	16.3945	174.394	194.232	128.106	30688.6	19.5021	137.397	155.695	104.349	24599.8	15.6328	143.738	159.561	104.838	25210.6	16.0209	136.629	148.529	98.8478	23467.6	14.9133
sp|Q9DA19|CIR1_MOUSE	Cir1	CIR1_MOUSE Corepressor interacting with RBPJ 1	4507	7	C	0.871517	3965.48	3455.98	181.938	188.478	60.8998	1319.35	17.7775	160.415	150.92	47.0651	1056.44	14.2349	234.094	227.099	84.618	1589.69	21.4202	173.89	170.726	61.2991	1195.08	16.1031	189.033	184.745	63.7588	1293.22	17.4253	137.146	138.24	41.4638	967.683	13.039
sp|Q9D023|MPC2_MOUSE	Mpc2	MPC2_MOUSE Mitochondrial pyruvate carrier 2	6257	4	C	0.871623	4054.53	3534.02	413.965	375.737	175.403	1502.95	19.8055	364.297	331.193	145.616	1324.77	17.4575	322.092	306.704	151.833	1226.81	16.1666	322.124	306.691	191.452	1226.77	16.166	327.627	302.76	173.612	1211.04	15.9588	281.837	274.052	150.631	1096.21	14.4456
sp|Q80T69|RSBN1_MOUSE	Rsbn1	RSBN1_MOUSE Round spermatid basic protein 1	714	9	C	0.871816	5261.12	4586.73	144.409	185.126	140.085	1666.14	16.9188	141.862	200.601	140.393	1805.4	18.333	154.232	198.842	148.084	1789.58	18.1722	140.148	167.389	119.619	1506.5	15.2977	148.499	177.234	124.127	1595.1	16.1975	140.481	165.014	116.02	1485.13	15.0807
sp|O70579|PM34_MOUSE	Slc25a17	PM34_MOUSE Peroxisomal membrane protein PMP34	5003	2	C	0.872224	1197.59	1044.57	223.003	223.003	75.834	446.005	19.8918	203.943	203.943	58.8752	407.885	18.1916	171.851	171.851	29.5807	343.702	15.3291	176.128	176.128	4.39814	352.255	15.7105	175.801	175.801	0.00473347	351.603	15.6814	170.356	170.356	23.8174	340.711	15.1957
sp|P16382|IL4RA_MOUSE	Il4r	IL4RA_MOUSE Interleukin-4 receptor subunit alpha	1632	4	C	0.872554	2498.06	2179.69	160.342	208.946	109.876	835.783	17.8672	170.031	205.665	96.1237	822.662	17.5867	162.98	209.902	107.76	839.61	17.949	141.503	178.482	100.497	713.928	15.2622	134.462	182.671	105.225	730.686	15.6205	156.615	183.769	91.2253	735.074	15.7143
sp|O08736|CASPC_MOUSE	Casp12	CASPC_MOUSE Caspase-12	1715	8	C	0.872731	2869.33	2504.15	106.097	118.777	57.0652	950.217	17.6835	102.927	111.312	44.1899	890.499	16.5721	113.42	128.576	67.6228	1028.61	19.1423	89.748	104.482	46.306	835.859	15.5553	84.7559	108.359	59.0585	866.869	16.1324	82.3941	100.178	40.4241	801.423	14.9144
sp|Q8BMA5|NPAT_MOUSE	Npat	NPAT_MOUSE Protein NPAT	3893	4	C	0.872745	1160	1012.38	85.6172	101.366	72.7618	405.466	18.6646	77.8582	94.0379	71.399	376.151	17.3152	82.3884	94.5955	68.5377	378.382	17.4178	68.8415	81.4084	56.7694	325.634	14.9897	71.4479	82.1933	47.5762	328.773	15.1342	75.2539	89.4941	71.0657	357.976	16.4785
sp|Q8BFR1|ZCCHL_MOUSE	Zc3hav1l	ZCCHL_MOUSE Zinc finger CCCH-type antiviral protein 1-like	3683	8	C	0.8728	4210.93	3675.3	112.579	137.633	85.5181	1101.06	13.9618	117.14	257.704	376.765	2061.63	26.1422	108.613	131.03	75.8715	1048.24	13.292	133.623	158.497	94.5344	1267.98	16.0784	121.123	142.749	82.8274	1142	14.4809	122.33	158.165	102.637	1265.32	16.0447
sp|O35309|NMI_MOUSE	Nmi	NMI_MOUSE N-myc-interactor	4529	3	C	0.872978	2143.63	1871.34	263.605	245.721	54.7995	737.163	18.3603	253.13	237.867	67.7026	713.602	17.7735	253.076	230.955	52.8658	692.866	17.2571	184.983	199.624	78.9429	598.871	14.9159	191.98	212.123	78.6294	636.37	15.8499	199.872	212.034	72.4363	636.102	15.8432
sp|Q6ZPJ0|TEX2_MOUSE	Tex2	TEX2_MOUSE Testis-expressed sequence 2 protein	6043	4	C	0.873439	684.08	597.502	52.6214	57.5617	13.1417	230.247	17.9658	55.7409	58.3304	12.5068	233.322	18.2058	51.8957	55.1277	9.8395	220.511	17.2062	46.873	48.4902	8.5655	193.961	15.1345	48.9655	51.1782	9.19388	204.713	15.9735	49.3842	49.7071	10.1589	198.828	15.5143
sp|P20664|PRI1_MOUSE	Prim1	PRI1_MOUSE DNA primase small subunit	4376	20	C	0.87347	11466.1	10015.3	169.983	193.49	104.563	3869.79	18.0147	145.917	185.609	111.217	3712.19	17.281	161.409	194.204	110.784	3884.08	18.0812	156.718	164.045	87.7637	3280.9	15.2733	153.755	171.989	96.0537	3439.77	16.0128	156.586	164.729	90.163	3294.59	15.337
tr|Q3U4B1|Q3U4B1_MOUSE	Ssbp4	Q3U4B1_MOUSE Protein Ssbp4	5083	1	C	0.87351	475.752	415.574	160.919	160.919	0	160.919	18.0539	148.369	148.369	0	148.369	16.6458	166.464	166.464	0	166.464	18.676	137.562	137.562	0	137.562	15.4333	140.408	140.408	0	140.408	15.7527	137.604	137.604	0	137.604	15.4382
tr|G3X963|G3X963_MOUSE	Atad2	G3X963_MOUSE ATPase family AAA domain-containing protein 2	234	32	C	0.873821	13964.3	12202.3	158.591	142.778	84.8906	4568.89	17.4607	152.089	147.623	99.6657	4723.94	18.0533	159.778	145.985	84.2865	4671.51	17.8529	131.474	125.535	74.8026	4017.13	15.3521	137.458	127.766	76.1455	4088.51	15.6249	145.408	128.021	73.4809	4096.69	15.6561
sp|Q8BL80|RHG22_MOUSE	Arhgap22	RHG22_MOUSE Rho GTPase-activating protein 22	4091	4	C	0.874127	1476.58	1290.72	140.769	122.444	51.0095	489.777	17.6988	132.778	122.311	54.1166	489.245	17.6795	141.478	124.389	50.2503	497.557	17.9799	119.619	108.272	53.8642	433.086	15.6502	123.13	105.157	50.8644	420.63	15.2	127.255	109.251	52.1602	437.002	15.7917
sp|Q8BVA2|TM222_MOUSE	Tmem222	TM222_MOUSE Transmembrane protein 222	5656	2	C	0.874308	520.78	455.322	93.9294	93.9294	79.8291	187.859	19.2458	84.8922	84.8922	70.6946	169.784	17.3941	81.5685	81.5685	61.4397	163.137	16.7131	69.8319	69.8319	51.9268	139.664	14.3083	78.7867	78.7867	70.9885	157.573	16.1431	79.0425	79.0425	65.9116	158.085	16.1955
sp|Q69ZR9|F208A_MOUSE	Fam208a	F208A_MOUSE Protein FAM208A	4091	16	C	0.87443	9250.64	8089.04	178.047	194.638	135.158	3114.21	17.96	172.41	189.079	128.552	3025.27	17.4471	168.647	194.447	139.772	3111.16	17.9424	157.202	166.319	112.058	2661.11	15.3469	164.853	168.108	119.401	2689.73	15.512	161.427	171.137	109.766	2738.2	15.7915
sp|Q9D0M2|CDCA7_MOUSE	Cdca7	CDCA7_MOUSE Cell division cycle-associated protein 7	5895	2	C	0.874492	908.845	794.778	157.723	157.723	121.474	315.446	18.5162	132.174	132.174	106.716	264.348	15.5168	164.526	164.526	129.591	329.051	19.3148	131.759	131.759	113.941	263.519	15.4681	130.422	130.422	117.217	260.844	15.3111	135.208	135.208	110.129	270.415	15.8729
sp|Q6P9L6|KIF15_MOUSE	Kif15	KIF15_MOUSE Kinesin-like protein KIF15	4091	68	C	0.874564	42017.3	36746.8	189.383	206.715	120.363	14056.6	17.8465	181.368	200.964	112.962	13665.5	17.3499	189.16	210.223	117.462	14295.2	18.1493	159.764	178.535	103.824	12140.4	15.4136	165.648	179.787	99.638	12225.5	15.5217	168.709	182.073	103.283	12380.9	15.719
sp|P06151|LDHA_MOUSE	Ldha	LDHA_MOUSE L-lactate dehydrogenase A chain	3757	207	C	0.874572	117078	102393	161.269	185.386	139.372	38374.9	17.4852	155.37	202.279	191.149	41871.8	19.0786	161.384	177.926	132.341	36830.8	16.7817	147.456	164.667	120.277	34086	15.531	146.691	164.981	120.182	34151.1	15.5607	150.242	165.003	115.086	34155.6	15.5628
sp|Q9Z179|SHCBP_MOUSE	Shcbp1	SHCBP_MOUSE SHC SH2 domain-binding protein 1	1474	13	C	0.874753	8482.51	7420.1	196.244	215.18	103.651	2797.34	17.5904	181.693	213.692	100.093	2778	17.4688	193.177	223.629	105.601	2907.17	18.2811	149.843	185.228	88.1387	2407.97	15.142	152.784	196.123	94.9683	2549.59	16.0326	169.49	189.426	86.8192	2462.54	15.4851
sp|Q6PAL0|BEND3_MOUSE	Bend3	BEND3_MOUSE BEN domain-containing protein 3	2393	5	C	0.875043	1660.12	1452.68	71.3087	115.984	95.4721	579.918	18.6301	67.6277	103.952	82.7434	519.758	16.6975	72.5155	112.089	88.394	560.444	18.0045	70.673	94.156	70.2536	470.78	15.124	65.4634	94.8478	74.7003	474.239	15.2351	66.5495	101.532	71.4502	507.658	16.3087
sp|Q6PDI6|FA63B_MOUSE	Fam63b	FA63B_MOUSE Protein FAM63B	2982	2	C	0.875349	392.953	343.971	64.8761	64.8761	33.1101	129.752	17.6073	63.8221	63.8221	34.372	127.644	17.3212	67.7784	67.7784	22.9874	135.557	18.395	57.8142	57.8142	27.4249	115.628	15.6907	57.7318	57.7318	15.4271	115.464	15.6683	56.4395	56.4395	23.5676	112.879	15.3176
sp|Q8CIF4|BTD_MOUSE	Btd	BTD_MOUSE Biotinidase	5471	3	C	0.875364	1807.6	1582.31	199.141	208.951	33.6807	626.854	18.4918	181.677	193.721	24.0633	581.164	17.144	209.706	199.859	27.4994	599.578	17.6872	160.783	168.481	42.5987	505.443	14.9103	184.281	173.064	52.8892	519.191	15.3158	186.422	185.89	38.0973	557.671	16.451
sp|Q8R060|ZWILC_MOUSE	Zwilch	ZWILC_MOUSE Protein zwilch homolog	4257	15	C	0.875582	10038.1	8789.21	176.197	220.622	130.407	3309.34	17.5773	173.503	214.874	129.492	3223.1	17.1193	187.506	233.713	156.019	3505.7	18.6203	158.92	190.914	112.44	2863.72	15.2104	147.773	198.558	122.602	2978.37	15.8194	171.443	196.474	124.122	2947.12	15.6534
sp|Q9Z329|ITPR2_MOUSE	Itpr2	ITPR2_MOUSE Inositol 1,4,5-trisphosphate receptor type 2	250	5	C	0.875599	1327.07	1161.98	48.9582	84.3603	68.1535	421.801	16.9463	52.1711	93.7462	82.6045	468.731	18.8318	52.2823	87.3065	70.9925	436.533	17.5382	56.2958	75.8662	52.6124	379.331	15.24	50.1699	78.3682	61.1793	391.841	15.7426	61.6068	78.1611	51.0517	390.805	15.701
sp|Q5HZI9|S2551_MOUSE	Slc25a51	S2551_MOUSE Solute carrier family 25 member 51	6005	5	C	0.875897	2394.23	2097.1	141.578	158.684	135.295	793.42	17.6656	162.634	176.042	132.663	880.209	19.598	127.076	144.12	114.978	720.601	16.0443	118.961	144.103	123.08	720.516	16.0424	107.839	142.255	127.171	711.276	15.8366	98.3554	133.061	111.174	665.307	14.8132
sp|Q8R1Q9|RBSK_MOUSE	Rbks	RBSK_MOUSE Ribokinase	5070	2	C	0.876124	152.829	133.897	23.1462	23.1462	4.06986	46.2924	16.1451	28.6716	28.6716	9.8025	57.3433	19.9993	24.5967	24.5967	9.76359	49.1935	17.1569	20.5989	20.5989	3.1009	41.1977	14.3683	21.646	21.646	5.83426	43.292	15.0987	24.7038	24.7038	4.43978	49.4076	17.2316
sp|Q9JMB0|GKAP1_MOUSE	Gkap1	GKAP1_MOUSE G kinase-anchoring protein 1	1509	6	C	0.876166	3445.1	3018.48	140.722	205.495	202.654	1232.97	19.0757	140.288	178.578	153.223	1071.47	16.577	154.966	190.11	155.171	1140.66	17.6475	145.374	169.717	122.747	1018.3	15.7545	148.406	170.788	122.51	1024.73	15.8538	131.785	162.575	120.384	975.448	15.0915
tr|F6YZ95|F6YZ95_MOUSE	Ppfibp1	F6YZ95_MOUSE Liprin-beta-1 (Fragment)	1878	4	C	0.876475	1387.88	1216.44	115.459	119.372	46.7808	477.489	18.3344	111.177	108.923	39.6155	435.69	16.7295	115.798	118.676	37.76	474.703	18.2275	98.1817	99.5405	24.1855	398.162	15.2885	107.994	104.838	24.168	419.351	16.1021	90.6492	99.7327	28.7669	398.931	15.318
sp|Q8BMJ3|IF1AX_MOUSE	Eif1ax	IF1AX_MOUSE Eukaryotic translation initiation factor 1A, X-chromosomal	930	10	C	0.876488	7133.88	6252.76	227.564	218.782	139.791	2187.82	16.3433	222.295	264.351	204.512	2643.51	19.7473	224.161	230.255	154.124	2302.55	17.2004	224.103	214.096	133.553	2140.96	15.9932	224.548	209.786	128.919	2097.86	15.6713	206.466	201.394	121.133	2013.94	15.0444
tr|Q8BGF0|Q8BGF0_MOUSE	AW551984	Q8BGF0_MOUSE Protein AW551984	2340	25	C	0.87649	12006.8	10523.8	140.12	159.719	109.52	3992.98	17.7225	134.288	155.993	101.796	3899.82	17.309	140.812	164.558	111.335	4113.96	18.2595	116.416	139.007	92.0612	3475.17	15.4243	119.776	141.857	89.9862	3546.43	15.7405	114.537	140.088	92.4488	3502.2	15.5442
sp|Q8R138|TM119_MOUSE	Tmem119	TM119_MOUSE Transmembrane protein 119	2142	14	C	0.876509	2692.18	2359.72	19.5085	64.8642	79.058	908.099	17.9754	17.3707	69.2085	87.9759	968.92	19.1793	16.2223	58.2257	76.2809	815.16	16.1357	16.9044	58.6466	70.7252	821.053	16.2524	20.5962	54.6352	67.8907	764.892	15.1407	18.5468	55.2695	66.6506	773.773	15.3165
sp|Q9CQL4|RM20_MOUSE	Mrpl20	RM20_MOUSE 39S ribosomal protein L20, mitochondrial	3344	4	C	0.876608	3078.99	2699.06	246.298	265.372	167.476	1061.49	18.371	242.85	259.584	164.68	1038.34	17.9704	201.723	244.79	154.874	979.158	16.9462	203.821	225.836	117.959	903.346	15.6341	215.429	237.682	131.435	950.727	16.4541	191.999	211.248	116.821	844.992	14.6242
sp|Q5U4E2|REPI1_MOUSE	Repin1	REPI1_MOUSE Replication initiator 1	6121	1	C	0.876941	187.558	164.477	63.949	63.949	0	63.949	18.1655	57.2466	57.2466	0	57.2466	16.2616	66.3625	66.3625	0	66.3625	18.8511	36.0891	36.0891	0	36.0891	10.2516	66.3272	66.3272	0	66.3272	18.8411	62.061	62.061	0	62.061	17.6292
sp|Q91YT2|RN185_MOUSE	Rnf185	RN185_MOUSE E3 ubiquitin-protein ligase RNF185	6027	2	C	0.877015	962.343	843.989	172.775	172.775	142.748	345.55	19.1299	157.542	157.542	120.016	315.084	17.4433	150.854	150.854	119.587	301.709	16.7028	135.962	135.962	96.126	271.924	15.0539	150.93	150.93	93.5334	301.859	16.7112	135.103	135.103	103.096	270.206	14.9588
sp|P25119|TNR1B_MOUSE	Tnfrsf1b	TNR1B_MOUSE Tumor necrosis factor receptor superfamily member 1B	6269	1	C	0.877052	325.047	285.083	100.817	100.817	0	100.817	16.5239	110.707	110.707	0	110.707	18.1448	113.523	113.523	0	113.523	18.6063	85.11	85.11	0	85.11	13.9495	97.188	97.188	0	97.188	15.9291	102.785	102.785	0	102.785	16.8464
sp|Q3TN34|MILK2_MOUSE	Micall2	MILK2_MOUSE MICAL-like protein 2	414	53	C	0.877123	22585.4	19810.2	102.718	142.531	119.356	7554.16	17.8182	98.8221	140.603	114.397	7451.96	17.5772	106.209	143.006	115.274	7579.3	17.8776	83.7643	120.687	97.5054	6396.39	15.0874	85.7349	127.843	105.064	6775.69	15.9821	88.3151	125.248	100.454	6638.12	15.6576
sp|Q61107|GBP4_MOUSE	Gbp4	GBP4_MOUSE Guanylate-binding protein 4	4091	3	C	0.877206	1378.86	1209.54	157.258	154.542	28.4095	463.625	17.9117	153.386	151.001	47.6627	453.002	17.5013	145.053	154.077	37.2123	462.23	17.8578	109.05	122.378	46.8311	367.133	14.1838	124.007	140.035	56.0122	420.104	16.2303	122.116	140.768	57.9719	422.304	16.3153
sp|Q9EPL4|METL9_MOUSE	Mettl9	METL9_MOUSE Methyltransferase-like protein 9	3215	9	C	0.877649	6465.39	5674.34	210.27	240.719	144.758	2166.47	17.8461	212.846	237.109	135.745	2133.98	17.5785	214.704	240.549	131.671	2164.94	17.8335	166.597	211.711	112.889	1905.4	15.6956	179.932	216.102	124.472	1944.92	16.0211	186.594	202.668	105.231	1824.02	15.0252
sp|Q9CQ71|RFA3_MOUSE	Rpa3	RFA3_MOUSE Replication protein A 14 kDa subunit	2939	9	C	0.877681	5748.24	5045.12	199.907	211.393	87.076	1902.54	17.6269	194.404	211.608	84.0696	1904.47	17.6449	204.891	215.692	85.177	1941.23	17.9854	180.102	187.707	69.5443	1689.37	15.6519	177.302	184.255	69.9559	1658.29	15.364	182.356	188.607	61.979	1697.46	15.7269
sp|Q9CQJ2|PIHD1_MOUSE	Pih1d1	PIHD1_MOUSE PIH1 domain-containing protein 1	4586	13	C	0.87771	7314.81	6420.28	139.715	177.616	113.061	2309.01	16.811	141.525	204.915	186.188	2663.89	19.3948	152.089	180.147	116.393	2341.91	17.0506	139.781	164.483	112.535	2138.27	15.5679	146.945	164.188	99.0619	2134.44	15.5401	141.212	165.197	110.559	2147.57	15.6356
sp|Q9WVH4|FOXO3_MOUSE	Foxo3	FOXO3_MOUSE Forkhead box protein O3	1768	4	C	0.877842	3006.47	2639.2	257.43	259.218	207.174	1036.87	18.3658	237.179	243.099	186.093	972.397	17.2238	241.927	249.3	196.477	997.199	17.6631	211.606	227.611	185.047	910.442	16.1264	214.543	223.821	177.542	895.285	15.8579	184.667	208.369	163.88	833.474	14.7631
sp|Q9CQV7|TIM14_MOUSE	Dnajc19	TIM14_MOUSE Mitochondrial import inner membrane translocase subunit TIM14	3809	10	C	0.878013	9528.13	8365.82	293.549	335.624	116.542	3356.24	18.7563	279.322	313.118	106.005	3131.18	17.4985	279.028	304.071	92.7216	3040.71	16.993	252.028	281.083	87.9646	2810.83	15.7083	245.005	281.773	91.7699	2817.73	15.7468	247.705	273.726	81.663	2737.26	15.2971
sp|Q8CI59|STEA3_MOUSE	Steap3	STEA3_MOUSE Metalloreductase STEAP3	4449	2	C	0.878294	867.043	761.519	144.398	144.398	187.475	288.796	17.7332	137.106	137.106	182.491	274.212	16.8377	152.017	152.017	204.538	304.035	18.6689	120.362	120.362	156.697	240.725	14.7814	130.587	130.587	172.271	261.173	16.0371	129.81	129.81	174.525	259.621	15.9417
sp|Q9Z0F8|ADA17_MOUSE	Adam17	ADA17_MOUSE Disintegrin and metalloproteinase domain-containing protein 17	2547	16	C	0.878626	8171.95	7180.09	165.319	171.604	154.117	2745.66	17.8847	156.16	154.233	124.725	2467.74	16.0743	160.312	184.909	182.467	2958.55	19.2714	145.343	149.324	124.417	2389.18	15.5626	156.809	151.59	129.3	2425.44	15.7988	152.569	147.842	123.125	2365.47	15.4082
sp|P61025|CKS1_MOUSE	Cks1b	CKS1_MOUSE Cyclin-dependent kinases regulatory subunit 1	5415	7	C	0.878735	2894.4	2543.41	169.056	139.923	69.5449	979.462	18.0121	148.806	133.86	61.1549	937.019	17.2316	165.614	139.702	67.7244	977.915	17.9836	141.834	121.561	56.5794	850.925	15.6483	133.993	122.76	55.9267	859.322	15.8027	133.159	119.023	53.8071	833.159	15.3216
sp|P59266|FITM2_MOUSE	Fitm2	FITM2_MOUSE Fat storage-inducing transmembrane protein 2	4023	1	C	0.878947	493.41	433.681	177.192	177.192	0	177.192	19.1127	175.201	175.201	0	175.201	18.8979	141.017	141.017	0	141.017	15.2107	158.585	158.585	0	158.585	17.1056	140.965	140.965	0	140.965	15.2051	134.131	134.131	0	134.131	14.4679
sp|Q9DB26|PHYD1_MOUSE	Phyhd1	PHYD1_MOUSE Phytanoyl-CoA dioxygenase domain-containing protein 1	5230	2	C	0.879239	1528.53	1343.94	260.769	260.769	182.057	521.538	18.1564	255.03	255.03	167.312	510.06	17.7568	248.467	248.467	185.493	496.933	17.2998	228.28	228.28	155.822	456.56	15.8943	222.469	222.469	151.787	444.938	15.4897	221.223	221.223	132.61	442.446	15.403
sp|P40240|CD9_MOUSE	Cd9	CD9_MOUSE CD9 antigen	3539	4	C	0.879291	3152.85	2772.28	368.291	323.041	179.096	1292.16	21.8082	276.139	265.043	148.334	1060.17	17.8928	210.32	200.131	92.7163	800.523	13.5106	262.676	258.895	154.937	1035.58	17.4778	233.127	232.844	132.408	931.375	15.7191	193.696	201.33	128.434	805.321	13.5916
sp|Q3THG9|AASD1_MOUSE	Aarsd1	AASD1_MOUSE Alanyl-tRNA editing protein Aarsd1	2229	13	C	0.879293	7074.74	6220.77	117.649	183.844	164.612	2389.97	17.9758	119.461	177.959	160.196	2313.46	17.4003	123.725	182.409	158.11	2371.31	17.8354	123.888	162.27	124.022	2109.51	15.8663	106.834	159.744	126.222	2076.67	15.6193	118.023	156.507	126.944	2034.59	15.3028
sp|Q04695|K1C17_HUMAN_contaminant	KRT17	K1C17_HUMAN_contaminant Keratin, type I cytoskeletal 17	320	2	C	0.87977	491.842	432.708	80.662	80.662	16.4609	161.324	17.4489	74.65	74.65	31.6043	149.3	16.1484	90.6092	90.6092	49.5047	181.218	19.6007	71.3467	71.3467	20.4996	142.693	15.4338	68.0515	68.0515	12.842	136.103	14.721	76.9558	76.9558	15.5064	153.912	16.6472
tr|J3QJY2|J3QJY2_MOUSE	Erdr1	J3QJY2_MOUSE Protein Erdr1	5934	1	C	0.879789	47.8701	42.1156	15.1979	15.1979	0	15.1979	16.8892	13.9356	13.9356	0	13.9356	15.4865	18.7366	18.7366	0	18.7366	20.8217	14.0998	14.0998	0	14.0998	15.669	12.5307	12.5307	0	12.5307	13.9252	15.4851	15.4851	0	15.4851	17.2084
sp|P56542|DNS2A_MOUSE	Dnase2	DNS2A_MOUSE Deoxyribonuclease-2-alpha	5141	5	C	0.879867	2886.72	2539.93	151.539	193.487	158.672	967.435	17.8275	154.012	189.176	146.087	945.878	17.4303	163.688	194.68	151.983	973.402	17.9375	137.922	174.082	123.59	870.41	16.0396	126.594	167.542	121.063	837.711	15.437	132.182	166.361	114.069	831.804	15.3281
sp|P47878|IBP3_MOUSE	Igfbp3	IBP3_MOUSE Insulin-like growth factor-binding protein 3	3224	7	C	0.879957	3004.96	2644.24	89.6416	142.866	124.675	1000.06	17.7027	116.272	144.052	102.294	1008.36	17.8496	87.9047	142.363	116.233	996.541	17.6404	87.8898	123.575	107.2	865.024	15.3123	76.3865	119.08	102.693	833.563	14.7554	97.197	135.093	96.4722	945.65	16.7395
sp|Q9WUU7|CATZ_MOUSE	Ctsz	CATZ_MOUSE Cathepsin Z	4982	17	C	0.879967	11163.4	9823.45	222.841	222.37	142.002	3780.3	18.0127	239.007	221.365	140.466	3763.2	17.9312	220.386	212.937	129.088	3619.93	17.2485	194.745	185.476	104.402	3153.1	15.0241	186.198	178.933	100.623	3041.87	14.4941	198.897	213.44	132.2	3628.48	17.2893
tr|Q8CIE4|Q8CIE4_MOUSE	Parp10	Q8CIE4_MOUSE Plec1 protein	6151	1	C	0.880151	98.8763	87.0261	30.6746	30.6746	0	30.6746	16.5004	28.3267	28.3267	0	28.3267	15.2374	39.875	39.875	0	39.875	21.4494	30.9002	30.9002	0	30.9002	16.6218	31.6165	31.6165	0	31.6165	17.007	24.5094	24.5094	0	24.5094	13.184
sp|Q9D9Z1|SKAP_MOUSE	Knstrn	SKAP_MOUSE Small kinetochore-associated protein	2875	13	C	0.880197	7034.06	6191.36	153.77	183.893	174.516	2390.6	18.0758	163.397	175.698	154.394	2284.08	17.2704	161.05	181.491	162.552	2359.38	17.8397	155.855	163.013	142.568	2119.17	16.0235	131.328	156.724	146.703	2037.41	15.4053	133.538	156.521	128.97	2034.78	15.3853
sp|Q91WU6|ZDHC7_MOUSE	Zdhhc7	ZDHC7_MOUSE Palmitoyltransferase ZDHHC7	4860	2	C	0.880263	689.108	606.596	118.245	118.245	40.4681	236.49	18.2519	106.092	106.092	33.005	212.183	16.3759	120.218	120.218	42.5791	240.435	18.5563	95.1956	95.1956	12.8654	190.391	14.694	111.29	111.29	34.1045	222.58	17.1783	96.8126	96.8126	21.4051	193.625	14.9436
tr|D3Z3L3|D3Z3L3_MOUSE	Trim12c	D3Z3L3_MOUSE Protein Trim12c (Fragment)	3719	8	C	0.880328	3547.79	3123.22	154.684	151.857	80.8344	1214.86	18.211	146.485	137.857	67.6492	1102.86	16.5321	159.491	153.759	76.5284	1230.07	18.4391	132.042	127.953	50.0752	1023.63	15.3444	137.227	124.411	58.2674	995.288	14.9196	145.181	138.038	41.4923	1104.3	16.5538
sp|P26952|IL3RA_MOUSE	Il3ra	IL3RA_MOUSE Interleukin-3 receptor subunit alpha	1568	2	C	0.88038	327.71	288.509	54.1948	54.1948	0.139125	108.39	17.5895	55.4074	55.4074	3.41373	110.815	17.983	54.2526	54.2526	2.56054	108.505	17.6082	48.7669	48.7669	5.11487	97.5339	15.8278	40.2332	40.2332	1.69741	80.4665	13.0581	55.2544	55.2544	1.01306	110.509	17.9334
sp|Q8R1F0|L10K_MOUSE	D8Ertd738e	L10K_MOUSE Leydig cell tumor 10 kDa protein homolog	4990	5	C	0.880445	4410.84	3883.5	311.235	307.756	101.489	1538.78	18.5521	270.002	259.228	72.0573	1296.14	15.6268	332.68	315.184	98.9196	1575.92	18.9999	274.624	254.685	62.5249	1273.42	15.3529	292.868	268.221	83.583	1341.1	16.1689	271.785	253.796	62.6478	1268.98	15.2993
sp|Q80WB5|NTAQ1_MOUSE	Wdyhv1	NTAQ1_MOUSE Protein N-terminal glutamine amidohydrolase	3406	5	C	0.880683	922.345	812.294	65.8137	59.8114	15.2632	299.057	17.2403	69.1672	62.1523	12.6503	310.761	17.915	68.927	62.5055	11.9906	312.527	18.0168	47.9491	52.1597	14.1848	260.799	15.0347	54.2595	56.3864	7.84214	281.932	16.2531	57.039	53.9127	7.6113	269.563	15.54
sp|Q9WUQ5|CXL14_MOUSE	Cxcl14	CXL14_MOUSE C-X-C motif chemokine 14	5575	5	C	0.88072	4824.37	4248.92	363.582	346.657	146.272	1733.28	19.1031	285.501	282.822	121.701	1414.11	15.5854	368.296	335.397	140.001	1676.98	18.4826	295.016	294.069	131.545	1470.34	16.2052	297.331	286.426	134.064	1432.13	15.784	264.451	269.29	113.788	1346.45	14.8397
sp|Q8BY02|NKRF_MOUSE	Nkrf	NKRF_MOUSE NF-kappa-B-repressing factor	1182	18	C	0.880793	9889.97	8711.02	145.539	170.763	94.077	3073.73	16.5245	150.745	210.619	171.922	3791.14	20.3814	147.808	168.061	90.3757	3025.1	16.2631	144.448	158.412	87.8815	2851.42	15.3294	144.843	160.54	84.8366	2889.73	15.5354	149.016	164.993	85.0398	2969.87	15.9662
sp|P59941|SIR6_MOUSE	Sirt6	SIR6_MOUSE NAD-dependent protein deacetylase sirtuin-6	4898	1	C	0.880799	777.235	684.588	255.114	255.114	0	255.114	17.4518	260.147	260.147	0	260.147	17.7961	261.974	261.974	0	261.974	17.921	217.075	217.075	0	217.075	14.8496	238.473	238.473	0	238.473	16.3134	229.04	229.04	0	229.04	15.6681
sp|O54819|TFPI1_MOUSE	Tfpi	TFPI1_MOUSE Tissue factor pathway inhibitor	5051	1	C	0.880991	864.861	761.935	306.708	306.708	0	306.708	18.8535	269.614	269.614	0	269.614	16.5733	288.539	288.539	0	288.539	17.7366	258.563	258.563	0	258.563	15.894	251.299	251.299	0	251.299	15.4475	252.073	252.073	0	252.073	15.495
tr|Q80ZM5|Q80ZM5_MOUSE	H1fx	Q80ZM5_MOUSE H1 histone family, member X	1466	9	C	0.881296	5608.81	4943.02	148.951	210.28	120.511	1892.52	17.9355	118.265	177.985	116.317	1601.86	15.1809	177.276	234.937	139.081	2114.43	20.0385	146.02	188.113	107.517	1693.01	16.0447	145.149	199.616	119.197	1796.55	17.0259	118.638	161.495	96.3985	1453.46	13.7745
sp|Q8C6L5|CGAS_MOUSE	Mb21d1	CGAS_MOUSE Cyclic GMP-AMP synthase	3733	1	C	0.881582	282.888	249.389	92.981	92.981	0	92.981	17.4686	92.2887	92.2887	0	92.2887	17.3385	97.6181	97.6181	0	97.6181	18.3397	71.8886	71.8886	0	71.8886	13.5059	85.8811	85.8811	0	85.8811	16.1347	91.6192	91.6192	0	91.6192	17.2127
sp|P61092|SIA1A_MOUSE	Siah1a	SIA1A_MOUSE E3 ubiquitin-protein ligase SIAH1A	1086	4	C	0.881652	1299.65	1145.84	82.4762	106.782	56.7111	427.127	17.4659	89.9653	111.203	54.7135	444.814	18.1892	82.6109	106.927	65.0012	427.709	17.4897	76.7187	97.522	54.7869	390.088	15.9513	73.1102	97.146	54.5567	388.584	15.8898	73.6433	91.7918	47.2426	367.167	15.0141
tr|Q8K119|Q8K119_MOUSE	Pms1	Q8K119_MOUSE Postmeiotic segregation increased 1 (S. cerevisiae)	4313	3	C	0.881697	1756.16	1548.4	161.974	191.425	69.0281	574.276	17.3783	153.086	205.557	93.5955	616.671	18.6613	157.792	188.403	60.2204	565.208	17.1039	134.651	172.745	67.0386	518.236	15.6825	147.518	169.392	55.3338	508.177	15.3781	139.31	173.994	71.6997	521.983	15.7959
sp|P62267|RS23_MOUSE	Rps23	RS23_MOUSE 40S ribosomal protein S23	1670	49	C	0.881706	30192.3	26620.8	177.512	192.221	161.177	9418.85	16.5786	158.606	213.012	271.526	10437.6	18.3718	213.272	210.937	169.697	10335.9	18.1928	174.766	183.737	154.344	9003.12	15.8469	181.395	196.046	161.883	9606.25	16.9085	146.842	163.498	144.965	8011.4	14.1013
sp|P63158|HMGB1_MOUSE	Hmgb1	HMGB1_MOUSE High mobility group protein B1	3687	139	C	0.881886	74253.1	65482.8	154.964	180.446	136.064	25082	17.9496	139.427	177.551	144.608	24679.6	17.6616	148.799	176.198	130.238	24491.5	17.527	138.271	161.005	117.679	22379.8	16.0157	131.835	156.853	115.09	21802.6	15.6027	127.194	153.241	109.048	21300.4	15.2434
sp|Q9D083|SPC24_MOUSE	Spc24	SPC24_MOUSE Kinetochore protein Spc24	4310	5	C	0.881929	2405	2121.04	156.228	159.697	29.3787	798.485	17.642	162.09	154.375	39.132	771.877	17.0541	167.322	166.928	36.0523	834.64	18.4408	136.517	140.555	18.2177	702.776	15.5274	136.892	137.178	24.0537	685.889	15.1543	146.504	146.475	19.862	732.377	16.1814
sp|P05622|PGFRB_MOUSE	Pdgfrb	PGFRB_MOUSE Platelet-derived growth factor receptor beta	1738	49	C	0.881976	28806.8	25406.9	171.031	196.866	132.254	9646.41	17.7933	174.08	192.808	128.407	9447.57	17.4265	170.76	198.221	131.241	9712.81	17.9158	152.539	169.638	108.331	8312.28	15.3324	159.354	171.039	111.318	8380.93	15.4591	162.704	177.83	115.27	8713.69	16.0729
sp|Q8BXG3|IFT57_MOUSE	Ift57	IFT57_MOUSE Intraflagellar transport protein 57 homolog	5309	2	C	0.882147	491.748	433.794	72.648	72.648	4.28143	145.296	15.6985	91.8656	91.8656	47.5245	183.731	19.8512	81.3603	81.3603	4.14443	162.721	17.5811	73.6646	73.6646	4.62225	147.329	15.9181	71.9071	71.9071	5.1028	143.814	15.5384	71.3257	71.3257	6.96171	142.651	15.4127
sp|Q99JH8|ERD21_MOUSE	Kdelr1	ERD21_MOUSE ER lumen protein-retaining receptor 1	5579	2	C	0.882386	1797.99	1586.52	337.535	337.535	89.493	675.07	19.9458	316.647	316.647	91.6046	633.293	18.7115	244.814	244.814	102.011	489.629	14.4667	265.824	265.824	64.7088	531.648	15.7083	266.696	266.696	66.7933	533.393	15.7598	260.741	260.741	78.7216	521.482	15.4079
sp|Q9Z2B9|KS6A4_MOUSE	Rps6ka4	KS6A4_MOUSE Ribosomal protein S6 kinase alpha-4	3745	17	C	0.882395	12164.8	10734.2	166.152	248.206	226.62	4219.51	18.4266	156.22	229.23	176.796	3896.91	17.0178	164.467	238.142	179.228	4048.42	17.6794	136.26	209.426	166.105	3560.24	15.5475	144.35	210.881	163.535	3584.98	15.6556	133.304	211.117	163.394	3588.98	15.6731
sp|Q8R323|RFC3_MOUSE	Rfc3	RFC3_MOUSE Replication factor C subunit 3	1859	21	C	0.882509	11948.1	10544.3	150.955	189.816	134.334	3986.13	17.7222	167.411	187.621	135.298	3940.04	17.5172	164.244	191.519	132.146	4021.89	17.8812	141.465	164.607	109.816	3456.74	15.3685	146.51	170.402	118.823	3578.44	15.9096	142.115	167.1	112.415	3509.09	15.6013
sp|Q9DB98|LENG1_MOUSE	Leng1	LENG1_MOUSE Leukocyte receptor cluster member 1 homolog	3473	4	C	0.882561	1385.92	1223.16	58.3468	119.644	153.467	478.576	18.3428	49.7422	113.71	151.569	454.84	17.433	61.2511	113.125	136.812	452.501	17.3434	52.8252	102.049	118.942	408.197	15.6453	54.6451	102.447	122.301	409.788	15.7063	54.4286	101.293	116.228	405.171	15.5293
sp|Q9WVF7|DPOE1_MOUSE	Pole	DPOE1_MOUSE DNA polymerase epsilon catalytic subunit A	2494	9	C	0.882614	4651.67	4105.63	127.283	170.086	122.123	1530.78	17.48	124.094	174.422	123.512	1569.8	17.9256	150.898	172.343	118.79	1551.09	17.712	114.978	150.895	105.488	1358.06	15.5077	120.367	150.424	106.661	1353.81	15.4593	119.847	154.862	110.631	1393.76	15.9154
sp|Q8C5L6|INP5K_MOUSE	Inpp5k	INP5K_MOUSE Inositol polyphosphate 5-phosphatase K	5408	2	C	0.882672	688.368	607.603	98.7414	98.7414	89.0101	197.483	15.2382	152.664	152.664	167.876	305.327	23.5597	92.7791	92.7791	70.3938	185.558	14.3181	106.576	106.576	87.8118	213.151	16.4472	89.4687	89.4687	64.3827	178.937	13.8072	107.758	107.758	80.891	215.515	16.6296
sp|Q9ES70|NEK6_MOUSE	Nek6	NEK6_MOUSE Serine/threonine-protein kinase Nek6	2187	12	C	0.882811	9197.31	8119.49	229.068	257.202	191.447	3086.42	17.8233	214.395	246.143	183.149	2953.71	17.0569	231.864	263.098	192.741	3157.18	18.2319	174.759	216.377	163.747	2596.53	14.9943	205.282	234.007	171.604	2808.08	16.2159	187.59	226.24	164.625	2714.88	15.6777
sp|Q80X41|VRK1_MOUSE	Vrk1	VRK1_MOUSE Serine/threonine-protein kinase VRK1	4091	31	C	0.882822	20582.9	18171	173.277	229.552	187.95	7116.11	18.3623	164.73	210.509	169.743	6525.79	16.8391	172.575	223.902	185.213	6940.98	17.9104	147.45	195.451	150.316	6058.98	15.6345	163.407	200.628	161.373	6219.48	16.0487	142.615	190.082	141.525	5892.55	15.2051
sp|P13864|DNMT1_MOUSE	Dnmt1	DNMT1_MOUSE DNA (cytosine-5)-methyltransferase 1	647	141	C	0.883127	63579.1	56148.4	109.73	149.578	129.721	21090.5	17.6154	105.698	146.539	129.654	20662	17.2575	113.725	154.799	131.27	21826.6	18.2302	100.387	130.24	111.541	18363.8	15.338	100.756	133.829	110.608	18869.9	15.7607	105.873	134.147	109.743	18914.7	15.7981
sp|Q9CQP0|RM33_MOUSE	Mrpl33	RM33_MOUSE 39S ribosomal protein L33, mitochondrial	5802	3	C	0.883208	2874.32	2538.62	290.927	326.053	107.144	978.16	18.0708	243.511	297.603	105.496	892.808	16.494	307.024	334.45	103.049	1003.35	18.5361	262.187	297.908	101.798	893.725	16.5109	249.566	286.81	78.1029	860.429	15.8958	234.287	261.489	73.0327	784.468	14.4925
tr|E0CX20|E0CX20_MOUSE	Bud31	E0CX20_MOUSE Protein BUD31 homolog	4070	12	C	0.883318	5810.67	5132.67	175.306	157.997	62.121	1895.97	17.3253	170.377	158.154	60.575	1897.85	17.3425	184.966	168.071	64.9177	2016.85	18.4299	142.596	136.021	56.9514	1632.25	14.9155	159.624	145.508	60.0523	1746.09	15.9557	156.918	146.195	60.1535	1754.33	16.0311
sp|P62911|RL32_MOUSE	Rpl32	RL32_MOUSE 60S ribosomal protein L32	453	80	C	0.883365	42943.5	37934.8	179.518	185.035	113.607	14802.8	18.3025	152.996	159.056	101.968	12724.5	15.7329	186.839	192.702	117.336	15416.2	19.061	164.346	164.322	95.6075	13145.7	16.2537	166.855	169.214	99.5945	13537.1	16.7376	139.224	140.65	82.1258	11252	13.9123
sp|Q8CCH7|FOG2_MOUSE	Zfpm2	FOG2_MOUSE Zinc finger protein ZFPM2	5611	6	C	0.883455	2334.07	2062.05	133.683	131.758	37.3296	790.55	17.9829	129.998	131.461	30.0521	788.769	17.9424	128.617	125.792	37.6294	754.752	17.1686	117.183	115.223	30.7949	691.339	15.7261	116.446	115.892	29.3527	695.351	15.8174	111.628	112.559	26.8526	675.356	15.3626
sp|Q9DCG9|TR112_MOUSE	Trmt112	TR112_MOUSE tRNA methyltransferase 112 homolog	5168	12	C	0.883456	5870.23	5186.09	127.322	151.696	152.814	1820.35	16.4643	124.392	194.385	213.299	2332.62	21.0976	124.498	143.105	140.164	1717.26	15.5319	126.007	144.04	133.575	1728.48	15.6334	117.553	139.819	132.708	1677.82	15.1753	136.937	148.316	131.511	1779.79	16.0975
sp|Q9D4G9|RMI1_MOUSE	Rmi1	RMI1_MOUSE RecQ-mediated genome instability protein 1	5960	1	C	0.883602	394.413	348.504	139.369	139.369	0	139.369	18.7597	128.746	128.746	0	128.746	17.3298	126.298	126.298	0	126.298	17.0003	109.931	109.931	0	109.931	14.7972	128.222	128.222	0	128.222	17.2593	110.351	110.351	0	110.351	14.8538
tr|Q5XJF6|Q5XJF6_MOUSE	Rpl10a	Q5XJF6_MOUSE Ribosomal protein	1499	7	C	0.883737	2265.36	2001.99	79.6532	105.063	48.1138	735.442	17.2342	72.8676	107.778	56.6158	754.448	17.6796	86.0123	110.782	53.6448	775.472	18.1722	69.1777	91.5	46.3994	640.5	15.0093	83.5525	100.908	47.1012	706.357	16.5526	66.2797	93.5898	42.7423	655.128	15.3521
sp|P62855|RS26_MOUSE	Rps26	RS26_MOUSE 40S ribosomal protein S26	3363	46	C	0.883845	15435.5	13642.5	99.8925	109.37	79.8467	5031.01	17.3018	98.4732	110.626	106.657	5088.82	17.5006	116.226	115.557	86.7655	5315.63	18.2806	91.349	102.386	79.9016	4709.75	16.1969	85.4694	95.741	77.3844	4404.08	15.1458	92.0532	98.4504	75.4776	4528.72	15.5744
sp|O35280|CHK1_MOUSE	Chek1	CHK1_MOUSE Serine/threonine-protein kinase Chk1	2920	18	C	0.884013	12406.6	10967.6	209.016	225.474	149.184	4058.54	17.3633	212.324	234.821	167.685	4226.77	18.083	210.373	228.961	151.756	4121.3	17.6318	206.639	205.001	129.925	3690.02	15.7867	197.053	198.651	126.038	3575.72	15.2977	206.143	205.659	128.63	3701.87	15.8374
sp|Q6A078|CE290_MOUSE	Cep290	CE290_MOUSE Centrosomal protein of 290 kDa	4091	2	C	0.8841	898.176	794.077	147.362	147.362	105.023	294.724	17.4161	162.924	162.924	134.491	325.848	19.2553	138.802	138.802	96.8627	277.604	16.4044	135.646	135.646	97.2898	271.292	16.0314	129.108	129.108	92.921	258.217	15.2588	132.284	132.284	93.2927	264.568	15.6341
sp|Q9QXK2|RAD18_MOUSE	Rad18	RAD18_MOUSE E3 ubiquitin-protein ligase RAD18	2715	12	C	0.884177	6300.06	5570.37	174.368	176.856	105.639	2122.27	17.8786	150.609	164.586	99.1512	1975.03	16.6382	176.39	183.563	109.231	2202.76	18.5567	129.763	153.05	89.9118	1836.6	15.4721	137.987	153.064	84.9229	1836.77	15.4735	148.376	158.083	87.3846	1897	15.9809
sp|P0C8B4|CN142_MOUSE		CN142_MOUSE Uncharacterized protein C14orf142 homolog	6278	1	C	0.884404	313.361	277.138	102.923	102.923	0	102.923	17.4298	92.8819	92.8819	0	92.8819	15.7294	117.556	117.556	0	117.556	19.9079	93.3938	93.3938	0	93.3938	15.8161	96.0025	96.0025	0	96.0025	16.2579	87.7413	87.7413	0	87.7413	14.8589
sp|Q6ZPY2|SMG5_MOUSE	Smg5	SMG5_MOUSE Protein SMG5	4346	9	C	0.884482	3662.47	3239.39	139.366	116.141	59.7067	1045.27	15.1448	124.364	175.301	189.778	1577.71	22.8592	138.3	115.499	54.004	1039.49	15.061	121.937	118.57	59.9096	1067.13	15.4614	130.868	120.665	59.6306	1085.99	15.7347	136.043	120.697	67.0169	1086.27	15.7388
sp|Q6ZWN5|RS9_MOUSE	Rps9	RS9_MOUSE 40S ribosomal protein S9	4570	109	C	0.884492	62914.4	55647.3	203.985	188.823	123.173	20581.7	17.3595	185.543	182.554	117.652	19898.3	16.7831	221.394	205.82	131.176	22434.4	18.9221	162.631	171.022	110.072	18641.4	15.7229	184.492	183.07	116.769	19954.6	16.8306	154.354	156.434	97.6657	17051.3	14.3818
sp|P62827|RAN_MOUSE	Ran	RAN_MOUSE GTP-binding nuclear protein Ran	4983	70	C	0.884515	36991	32719.1	103.581	160.347	134.835	11224.3	16.1014	148.651	210.107	218.978	14707.5	21.0981	97.4585	157.989	128.638	11059.2	15.8646	95.1619	156.264	118.054	10938.5	15.6914	96.6047	154.088	125.888	10786.2	15.4729	119.019	157.063	119.624	10994.4	15.7716
sp|Q8BPI1|KTU_MOUSE	Dnaaf2	KTU_MOUSE Protein kintoun	4385	5	C	0.884992	756.207	669.237	73.449	52.9044	45.106	264.522	18.5572	55.5095	44.5798	37.303	222.899	15.6372	73.2023	53.7571	42.6302	268.786	18.8563	62.1121	45.3536	37.1844	226.768	15.9086	57.0492	43.106	33.3929	215.53	15.1202	56.5043	45.3879	36.7108	226.939	15.9206
sp|O35492|CLK3_MOUSE	Clk3	CLK3_MOUSE Dual specificity protein kinase CLK3	4624	5	C	0.885023	2359.03	2087.79	133.837	147.137	86.5416	735.686	16.5441	179.063	162.926	77.0356	814.628	18.3193	163.297	161.743	99.9538	808.713	18.1863	126.93	139.185	64.1588	695.925	15.65	133.131	148.103	75.7597	740.513	16.6526	117.27	130.271	51.5284	651.354	14.6476
sp|Q8C3X8|LMF2_MOUSE	Lmf2	LMF2_MOUSE Lipase maturation factor 2	496	17	C	0.885064	6857.19	6069.05	62.8894	137.396	134.656	2335.74	18.0697	58.3471	131.537	127.946	2236.14	17.2992	66.6111	134.43	131.736	2285.31	17.6796	64.0884	121.234	118.882	2060.98	15.9441	67.966	122.238	121.277	2078.04	16.0762	59.7984	113.531	108.172	1930.03	14.9311
sp|Q6ZQK0|CNDD3_MOUSE	Ncapd3	CNDD3_MOUSE Condensin-2 complex subunit D3	4572	9	C	0.885115	4729.41	4186.07	121.77	170.827	158.483	1537.44	17.2447	142.127	185.811	143.364	1672.3	18.7573	129.522	168.852	158.618	1519.67	17.0453	105.469	151.4	138.838	1362.6	15.2836	109.82	158.547	145.86	1426.93	16.005	117.804	155.171	132.574	1396.54	15.6642
sp|P97372|PSME2_MOUSE	Psme2	PSME2_MOUSE Proteasome activator complex subunit 2	2240	35	C	0.885146	17894.6	15839.3	134.999	172.417	101.441	6034.6	17.8888	139.414	173.645	100.076	6077.57	18.0162	139.477	165.213	93.6693	5782.45	17.1413	119.715	153.619	89.9223	5376.65	15.9384	126.131	147.928	83.1097	5177.47	15.3479	121.151	151.007	83.0121	5285.23	15.6674
sp|P97930|KTHY_MOUSE	Dtymk	KTHY_MOUSE Thymidylate kinase	1109	24	C	0.885237	13840	12251.7	164.711	196.319	153.195	4711.67	18.0581	151.871	188.824	143.301	4531.78	17.3687	161.704	191.523	141.137	4596.56	17.617	157.275	168.65	122.661	4047.59	15.5129	139.74	174.653	127.22	4191.67	16.0652	147.068	167.184	119.992	4012.43	15.3782
sp|Q8BHX3|BOREA_MOUSE	Cdca8	BOREA_MOUSE Borealin	4807	6	C	0.885259	2875.43	2545.5	145.184	155.868	81.4881	935.209	17.2518	132.375	144.402	82.3288	866.414	15.9827	172.316	178.968	90.167	1073.81	19.8085	129.011	142.77	75.1373	856.617	15.802	136.351	146.958	78.6049	881.751	16.2657	124.77	134.523	75.8119	807.135	14.8892
sp|Q9CZE3|RAB32_MOUSE	Rab32	RAB32_MOUSE Ras-related protein Rab-32	3876	6	C	0.885294	4977.08	4406.18	270.995	275.025	135.113	1650.15	17.5861	284.663	284.886	142.596	1709.32	18.2167	264.364	269.601	134.988	1617.61	17.2393	253.91	253.689	118.115	1522.13	16.2218	233.348	239.353	115.17	1436.12	15.3051	239.984	241.321	117.404	1447.93	15.431
sp|Q9Z2Z9|GFPT2_MOUSE	Gfpt2	GFPT2_MOUSE Glutamine--fructose-6-phosphate aminotransferase [isomerizing] 2	1963	52	C	0.885333	25613	22676	106.01	160.179	136.233	8329.33	17.2489	111.805	169.955	170.01	8837.66	18.3016	112.877	162.423	130.655	8446.02	17.4905	102.895	142.523	109.981	7411.21	15.3476	98.3407	145.727	119.154	7577.82	15.6926	111.161	147.827	114.482	7687.02	15.9188
sp|O55239|NNMT_MOUSE	Nnmt	NNMT_MOUSE Nicotinamide N-methyltransferase	4086	7	C	0.885468	5457.18	4832.16	246.973	253.274	106.37	1772.92	17.2306	320.099	269.852	126.573	1888.97	18.3585	244.585	256.47	105.8	1795.29	17.448	259.599	240.005	95.1558	1680.04	16.328	233.208	215.627	86.6018	1509.39	14.6695	275.654	234.676	88.0218	1642.73	15.9654
sp|P51881|ADT2_MOUSE	Slc25a5	ADT2_MOUSE ADP/ATP translocase 2	620	68	C	0.885468	46072.9	40796.1	195.447	234.41	155.931	15939.9	18.3493	176.978	224.135	172.961	15241.1	17.545	188.522	218.999	139.441	14891.9	17.1429	178.589	200.676	124.492	13646	15.7087	193.243	204.726	126.192	13921.4	16.0257	177.412	194.54	119.955	13228.7	15.2284
sp|P48410|ABCD1_MOUSE	Abcd1	ABCD1_MOUSE ATP-binding cassette sub-family D member 1	4119	2	C	0.885588	1622.35	1436.73	270.722	270.722	99.1684	541.444	17.6995	258.603	258.603	93.3549	517.207	16.9072	281.851	281.851	106.862	563.701	18.4271	251.07	251.07	67.8392	502.14	16.4147	232.585	232.585	72.2068	465.169	15.2061	234.713	234.713	73.6349	469.426	15.3453
sp|Q9CPY3|CDCA5_MOUSE	Cdca5	CDCA5_MOUSE Sororin	4639	2	C	0.885763	1149.47	1018.15	180.189	180.189	11.3699	360.378	16.6255	195.474	195.474	4.49191	390.949	18.0358	199.069	199.069	26.9382	398.139	18.3676	176.454	176.454	20.4487	352.909	16.2809	163.678	163.678	21.2912	327.356	15.1021	168.945	168.945	5.62721	337.889	15.588
sp|P0C7N9|PSMG4_MOUSE	Psmg4	PSMG4_MOUSE Proteasome assembly chaperone 4	5460	2	C	0.885796	797.02	705.997	138.679	138.679	154.948	277.357	18.4534	128.298	128.298	143.001	256.596	17.072	131.534	131.534	144.451	263.067	17.5026	120.991	120.991	124.793	241.982	16.0997	116.644	116.644	118.479	233.289	15.5214	115.363	115.363	108.691	230.726	15.3509
tr|Q99LB4|Q99LB4_MOUSE	Capg	Q99LB4_MOUSE Capping protein (Actin filament), gelsolin-like	2631	62	C	0.886084	27556	24416.9	131.89	148.642	127.43	9215.79	17.7319	133.525	147.618	124.192	9152.34	17.6098	134.802	148.191	124.488	9187.84	17.6781	122.544	129.545	105.454	8031.8	15.4538	120.954	130.739	105.627	8105.79	15.5962	116.974	133.537	105.634	8279.31	15.9301
sp|Q9D5R3|CEP83_MOUSE	Cep83	CEP83_MOUSE Centrosomal protein of 83 kDa	5997	1	C	0.886146	209.006	185.209	61.4411	61.4411	0	61.4411	15.5857	75.8529	75.8529	0	75.8529	19.2415	71.7116	71.7116	0	71.7116	18.191	59.1056	59.1056	0	59.1056	14.9932	55.845	55.845	0	55.845	14.1661	70.2588	70.2588	0	70.2588	17.8225
sp|P35803|GPM6B_MOUSE	Gpm6b	GPM6B_MOUSE Neuronal membrane glycoprotein M6-b	1873	3	C	0.886314	1453.56	1288.31	186.743	161.318	44.6619	483.955	17.6505	182.356	161.133	37.0754	483.399	17.6302	179.085	162.07	41.1335	486.209	17.7327	146.372	140.203	23.3926	420.608	15.3402	163.484	142.3	37.8112	426.901	15.5697	162.276	146.935	35.5034	440.804	16.0767
sp|Q8K3G5|VRK3_MOUSE	Vrk3	VRK3_MOUSE Inactive serine/threonine-protein kinase VRK3	5406	3	C	0.886373	53.0883	47.056	6.14464	6.43683	0.743449	19.3105	19.2827	4.84764	5.18656	1.09021	15.5597	15.5373	5.7351	6.0727	1.81622	18.2181	18.1918	7.96997	7.95384	2.60359	23.8615	23.8271	2.74592	2.71547	2.70038	8.14642	8.13469	5.75579	5.01603	1.88019	15.0481	15.0264
sp|Q9EPW0|INP4A_MOUSE	Inpp4a	INP4A_MOUSE Type I inositol 3,4-bisphosphate 4-phosphatase	2802	3	C	0.886448	1385.17	1227.88	102.113	146.082	145.416	438.246	16.7715	182.554	173.005	139.986	519.015	19.8625	91.6774	142.635	141.712	427.906	16.3757	98.9865	134.541	130.692	403.623	15.4465	95.1566	134.517	136.56	403.55	15.4437	111.685	140.235	124.534	420.706	16.1002
sp|Q9DCH2|POP7_MOUSE	Pop7	POP7_MOUSE Ribonuclease P protein subunit p20	3187	1	C	0.886507	466.33	413.405	166.654	166.654	0	166.654	18.9437	139.575	139.575	0	139.575	15.8656	160.101	160.101	0	160.101	18.1988	135.088	135.088	0	135.088	15.3555	140.4	140.4	0	140.4	15.9593	137.917	137.917	0	137.917	15.6771
sp|Q9CQL6|RM35_MOUSE	Mrpl35	RM35_MOUSE 39S ribosomal protein L35, mitochondrial	4379	5	C	0.886534	2512.92	2227.79	92.6487	177.042	157.529	885.21	18.6725	81.8571	161.557	137.665	807.786	17.0394	145.874	163.984	125.661	819.921	17.2953	80.6467	155.888	132.677	779.441	16.4415	109.55	147.055	116.756	735.273	15.5098	100.633	142.615	110.307	713.073	15.0415
sp|Q9CQK1|ZNHI3_MOUSE	Znhit3	ZNHI3_MOUSE Zinc finger HIT domain-containing protein 3	1566	3	C	0.88656	1382.64	1225.79	206.635	158.037	91.3624	474.11	18.1761	178.585	142.728	66.011	428.185	16.4154	206.402	160.114	89.8772	480.342	18.415	156.767	130.712	71.0491	392.136	15.0334	180.49	143.56	72.9935	430.68	16.5111	170.026	134.325	65.8894	402.975	15.4489
sp|Q8BT07|CEP55_MOUSE	Cep55	CEP55_MOUSE Centrosomal protein of 55 kDa	4806	26	C	0.886632	20298.9	17997.7	244.614	266.63	192.198	6932.39	18.1019	237.382	249.91	168.614	6497.66	16.9667	250.108	264.187	184.131	6868.86	17.936	217.142	228.447	157.986	5939.63	15.5096	229.166	237.297	164.003	6169.73	16.1104	213.564	226.473	152.411	5888.31	15.3755
sp|Q7TNS2|MOS1_MOUSE	Minos1	MOS1_MOUSE Mitochondrial inner membrane organizing system protein 1	3287	3	C	0.886732	2670.88	2368.36	239.652	305.346	224.703	916.037	18.1781	251.841	294.587	188.942	883.762	17.5376	232.95	290.361	212.586	871.082	17.286	223.166	261.72	174.698	785.16	15.5809	220.294	256.446	176.123	769.338	15.2669	239.199	271.286	163.179	813.857	16.1504
sp|P00375|DYR_MOUSE	Dhfr	DYR_MOUSE Dihydrofolate reductase	3955	27	C	0.886753	21348.6	18931	224.626	268.854	138.669	7259.07	18.0217	228.212	252.648	125.498	6821.49	16.9354	235.71	269.187	137.702	7268.05	18.044	211.546	234.626	112.426	6334.9	15.7273	200.651	239.365	121.719	6462.85	16.045	202.579	227.156	111.057	6133.2	15.2266
sp|Q61550|RAD21_MOUSE	Rad21	RAD21_MOUSE Double-strand-break repair protein rad21 homolog	3282	53	C	0.886783	17665	15665	49.3291	105.806	114.407	5607.73	16.8249	48.9337	106.941	113.624	5667.85	17.0052	55.8538	120.555	140.355	6389.41	19.1701	52.09	95.6199	99.0456	5067.85	15.2051	49.2632	102.946	108.291	5456.13	16.37	46.6962	97.0007	97.6711	5141.04	15.4247
sp|P17918|PCNA_MOUSE	Pcna	PCNA_MOUSE Proliferating cell nuclear antigen	4881	72	C	0.886799	44200	39196.5	169.301	207.079	154.696	14909.7	17.8781	183.727	203.409	145.076	14645.5	17.5613	168.261	203.399	146.128	14644.8	17.5604	162.083	181.593	127.743	13074.7	15.6778	162.26	181.693	127.327	13081.9	15.6864	164.823	181.11	120.889	13039.9	15.6361
sp|Q8CG47|SMC4_MOUSE	Smc4	SMC4_MOUSE Structural maintenance of chromosomes protein 4	1050	133	C	0.887091	89517.5	79410.2	191.383	225.574	145.662	30001.3	17.7598	183.186	220.139	150.503	29278.5	17.332	195.426	227.351	144.66	30237.7	17.8998	160.873	194.132	124.015	25819.6	15.2844	178.667	203.878	130.453	27115.7	16.0517	172.26	199.059	123.999	26474.9	15.6723
sp|Q99L28|RLP24_MOUSE	Rsl24d1	RLP24_MOUSE Probable ribosome biogenesis protein RLP24	2463	14	C	0.887104	10170.2	9022.06	125.426	232.697	225.167	3257.75	16.9743	127.304	260.703	314.648	3649.85	19.0172	140.566	233.046	213.705	3262.64	16.9998	124.329	218.319	198.396	3056.46	15.9254	141.405	220.881	197.442	3092.33	16.1123	116.156	205.234	183.26	2873.27	14.971
sp|Q62011|PDPN_MOUSE	Pdpn	PDPN_MOUSE Podoplanin	2471	3	C	0.887214	2750.26	2440.07	245.902	298.569	100.424	895.707	17.2573	288.721	341.293	192.037	1023.88	19.7267	253.322	276.89	85.0102	830.669	16.0042	255.002	272.032	107.633	816.096	15.7234	242.734	265.788	97.5153	797.363	15.3625	257.146	275.536	121.898	826.607	15.9259
sp|Q99LX5|MMTA2_MOUSE	Mmtag2	MMTA2_MOUSE Multiple myeloma tumor-associated protein 2 homolog	4397	5	C	0.887283	2352.71	2087.52	127.247	162.723	138.92	813.613	18.3237	77.0391	119.001	106.307	595.005	13.4003	142.095	188.818	164.456	944.091	21.2622	90.035	143.414	131.071	717.069	16.1494	104.27	151.216	131.161	756.078	17.0279	77.5103	122.874	116.657	614.372	13.8365
sp|A3KFM7|CHD6_MOUSE	Chd6	CHD6_MOUSE Chromodomain-helicase-DNA-binding protein 6	1112	11	C	0.887459	6686.27	5933.79	144.471	196.369	141.447	2160.05	17.116	151.493	204.062	144.476	2244.68	17.7866	140.946	207.413	158.078	2281.54	18.0787	129.945	177.206	129.817	1949.27	15.4458	124.76	179.465	130.131	1974.11	15.6426	110.209	182.764	128.968	2010.41	15.9303
sp|Q9CR88|RT14_MOUSE	Mrps14	RT14_MOUSE 28S ribosomal protein S14, mitochondrial	3383	7	C	0.887484	3925.05	3483.42	151.404	185.33	109.397	1297.31	17.5112	180.141	191.825	117.283	1342.78	18.1249	164.788	183.566	106.115	1284.96	17.3445	146.351	172.718	96.1415	1209.03	16.3195	148.998	167.762	97.5073	1174.34	15.8513	135.428	157.15	98.8311	1100.05	14.8486
sp|Q8BN21|VRK2_MOUSE	Vrk2	VRK2_MOUSE Serine/threonine-protein kinase VRK2	4091	10	C	0.887527	5070.38	4500.1	158.217	166.452	91.4978	1664.52	17.3923	157.352	165.245	99.1336	1652.45	17.2661	180.058	175.341	95.6364	1753.41	18.321	141.986	145.579	80.9086	1455.79	15.2112	151.515	151.836	87.6739	1518.36	15.8651	148.182	152.595	82.2827	1525.95	15.9443
sp|Q80ZV0|RNH2B_MOUSE	Rnaseh2b	RNH2B_MOUSE Ribonuclease H2 subunit B	2375	11	C	0.887551	6335.77	5623.32	149.09	191.444	120.659	2105.88	17.609	143.577	187.269	123.12	2059.96	17.2251	166.121	197.267	125.746	2169.93	18.1446	125.289	165.597	107.715	1821.57	15.2317	145.779	174.587	109.051	1920.46	16.0585	127.474	171.027	101.915	1881.29	15.7311
sp|P59672-2|ANS1A_MOUSE	Anks1a	ANS1A_MOUSE Isoform 2 of Ankyrin repeat and SAM domain-containing protein 1A	3336	2	C	0.887566	810.79	719.63	132.509	132.509	38.6324	265.017	17.3166	138.491	138.491	49.4856	276.982	18.0984	134.396	134.396	27.0466	268.791	17.5632	118.005	118.005	18.0261	236.01	15.4213	118.688	118.688	24.482	237.377	15.5105	123.122	123.122	45.1657	246.243	16.0899
sp|P09450|JUNB_MOUSE	Junb	JUNB_MOUSE Transcription factor jun-B	1136	14	C	0.887629	5739.99	5094.98	153.727	139.209	83.3088	1948.93	17.9874	138.777	130.918	78.2998	1832.85	16.916	157.536	139.872	80.508	1958.21	18.0731	134.188	118.873	66.2883	1664.23	15.3598	135.614	123.832	69.1738	1733.65	16.0005	129.042	121.221	71.8649	1697.1	15.6632
sp|Q9CPX7|RT16_MOUSE	Mrps16	RT16_MOUSE 28S ribosomal protein S16, mitochondrial	4818	9	C	0.887671	6491.21	5762.06	228.473	242.977	64.8446	2186.8	17.8466	220.522	233.516	71.3076	2101.64	17.1517	240.997	244.752	55.0539	2202.77	17.977	208.669	221.331	61.6005	1991.98	16.2567	214.567	211.479	57.9272	1903.31	15.5331	206.045	207.419	51.4631	1866.77	15.2349
sp|Q80WE4|KI20B_MOUSE	Kif20b	KI20B_MOUSE Kinesin-like protein KIF20B	3064	16	C	0.887741	7180.36	6374.3	153	150.877	77.8333	2414.03	17.8096	135.06	143.163	79.2955	2290.6	16.899	154.671	154.733	77.0261	2475.73	18.2648	139.423	134.232	59.657	2147.72	15.8449	138.783	128.529	48.3136	2056.46	15.1716	139.699	135.632	59.7072	2170.12	16.0101
sp|Q8VEJ4|NLE1_MOUSE	Nle1	NLE1_MOUSE Notchless protein homolog 1	1646	32	C	0.887754	10590.1	9401.4	56.4883	105.942	97.4356	3390.15	16.958	83.1028	120.034	124.347	3841.09	19.2136	56.6388	104.964	93.6361	3358.86	16.8015	60.1192	97.0975	75.4587	3107.12	15.5422	52.1872	95.0517	76.9077	3041.66	15.2148	68.1121	101.644	75.0179	3252.62	16.27
sp|Q9DBB5|IF4E3_MOUSE	Eif4e3	IF4E3_MOUSE Eukaryotic translation initiation factor 4E type 3	6078	3	C	0.887759	1647.76	1462.81	178.089	181.748	33.9968	545.245	17.5288	174.879	182.283	47.015	546.848	17.5803	183.285	185.222	36.5899	555.667	17.8638	163.496	164.96	45.3114	494.879	15.9096	139.111	165.619	55.8868	496.858	15.9732	151.107	157.026	23.2548	471.077	15.1444
sp|Q64735|CR1L_MOUSE	Cr1l	CR1L_MOUSE Complement component receptor 1-like protein	3251	10	C	0.887763	8561.27	7600.38	286.032	292.848	142.415	2928.48	18.1199	287.958	279.489	147.661	2794.89	17.2934	277.014	283.79	151.316	2837.9	17.5595	238.781	244.883	109.525	2448.83	15.1521	243.353	245.64	117.362	2456.4	15.1989	284.717	269.515	117.417	2695.15	16.6762
sp|Q60803|TRAF3_MOUSE	Traf3	TRAF3_MOUSE TNF receptor-associated factor 3	3360	8	C	0.88788	5257.14	4667.71	218.305	219.481	131.1	1755.85	17.6915	207.935	216.585	115.205	1732.68	17.458	225.808	221.077	126.803	1768.61	17.82	160.314	193.153	114.93	1545.22	15.5692	182.239	196.735	111.557	1573.88	15.858	177.964	193.576	99.5647	1548.61	15.6033
sp|Q9EPR5|SORC2_MOUSE	Sorcs2	SORC2_MOUSE VPS10 domain-containing receptor SorCS2	3081	53	C	0.887924	27204.3	24155.4	139.691	172.615	130.094	9148.6	17.8128	136.782	167.401	128.445	8872.26	17.2748	161.77	173.273	127.196	9183.46	17.8807	130.889	152.262	112.382	8069.91	15.7125	131.679	152.289	109.442	8071.34	15.7153	131.46	151.21	107.689	8014.12	15.6039
sp|Q8C3Y4|KNTC1_MOUSE	Kntc1	KNTC1_MOUSE Kinetochore-associated protein 1	412	53	C	0.888086	30650	27219.9	201.019	194.49	138.774	10308	17.8123	196.813	186.916	131.625	9906.55	17.1187	217.645	196.897	138.137	10435.5	18.0327	169.194	169.921	117.459	9005.83	15.5622	199.664	175.358	118.834	9293.96	16.0601	186.795	168.303	111.625	8920.08	15.414
sp|Q9D0A3|ARPIN_MOUSE	Arpin	ARPIN_MOUSE Arpin	3301	12	C	0.888157	10603.9	9417.93	323.515	291.255	119.173	3495.06	17.4562	323.361	297.276	128.839	3567.31	17.8171	329.873	295.128	124.283	3541.53	17.6883	291.08	266.54	107.485	3198.48	15.975	275.075	257.09	99.4568	3085.08	15.4086	298.381	261.198	107.245	3134.37	15.6548
sp|Q8BW75|AOFB_MOUSE	Maob	AOFB_MOUSE Amine oxidase [flavin-containing] B	4091	4	C	0.888187	1782.68	1583.35	123.576	131.272	27.2426	525.089	15.5997	121.39	180.568	126.383	722.274	21.4578	128.447	133.828	22.992	535.313	15.9034	122.857	136.162	41.0234	544.648	16.1807	114.047	127.131	30.1575	508.523	15.1075	115.727	132.545	43.5085	530.178	15.7509
sp|Q9D6U8|F162A_MOUSE	Fam162a	F162A_MOUSE Protein FAM162A	4945	12	C	0.888258	6165.97	5476.97	148.796	180.863	119.947	2170.35	18.6409	167.699	171.814	108.091	2061.76	17.7083	145.35	161.155	95.3657	1933.86	16.6097	132.206	155.287	87.6289	1863.44	16.0049	147.274	156.792	91.6229	1881.51	16.16	128.603	144.335	81.5965	1732.02	14.8761
sp|P61514|RL37A_MOUSE	Rpl37a	RL37A_MOUSE 60S ribosomal protein L37a	3018	57	C	0.888409	37966.2	33729.5	182.784	213.607	185.312	12175.6	16.9823	194.336	230.639	205.692	13146.4	18.3364	207.212	221.828	190.571	12644.2	17.6359	171.558	198.784	162.099	11330.7	15.8038	168.44	203.932	173.342	11624.1	16.2131	182.532	189.03	141.497	10774.7	15.0284
sp|Q8BHK9|ERC6L_MOUSE	Ercc6l	ERC6L_MOUSE DNA excision repair protein ERCC-6-like	1807	42	C	0.888583	21597.9	19191.6	159.163	174.229	117.445	7317.63	17.94	153.086	166.665	111.873	6999.91	17.1611	160.07	173.343	114.716	7280.4	17.8487	126.112	149.516	99.7708	6279.69	15.3954	144.121	155.844	101.619	6545.46	16.0469	131.46	151.581	95.6314	6366.41	15.608
sp|Q3UFB2|BCD1_MOUSE	Znhit6	BCD1_MOUSE Box C/D snoRNA protein 1	3227	29	C	0.888601	19015.6	16897.3	192.375	218.563	175.032	6338.31	17.6491	200.857	215.15	178.706	6239.34	17.3735	204.087	221.998	175.658	6437.94	17.9265	177.852	196.131	157.181	5687.79	15.8377	181.522	195.239	152.957	5661.94	15.7658	182.627	191.295	155.909	5547.55	15.4472
sp|Q8K4J6|MKL1_MOUSE	Mkl1	MKL1_MOUSE MKL/myocardin-like protein 1	4091	11	C	0.888643	5808.34	5161.54	116.393	174.113	116.64	1915.24	17.4591	126.591	169.988	112.978	1869.87	17.0455	151.75	183.93	120.396	2023.23	18.4435	131.45	152.986	97.9001	1682.84	15.3406	110.525	157.527	107.498	1732.79	15.7959	125.023	158.719	102.535	1745.91	15.9155
sp|Q6PB51|CC117_MOUSE	Ccdc117	CC117_MOUSE Coiled-coil domain-containing protein 117	4363	4	C	0.888782	1703.85	1514.35	114.622	130.933	46.0266	523.731	16.274	115.101	151.203	87.1583	604.812	18.7935	127.609	143.827	40.5233	575.308	17.8767	118.608	127.687	33.752	510.747	15.8706	109.21	125.231	40.2235	500.923	15.5653	103.933	125.671	48.9834	502.682	15.62
sp|Q99KQ4|NAMPT_MOUSE	Nampt	NAMPT_MOUSE Nicotinamide phosphoribosyltransferase	3072	46	C	0.888805	28652.7	25466.7	171.009	208.676	159.2	9599.12	17.7369	162.644	204.93	148.212	9426.8	17.4185	167.47	209.278	154.397	9626.8	17.7881	143.225	183.454	130.639	8438.88	15.5931	147.562	185.906	131.371	8551.69	15.8015	139.073	184.263	129.185	8476.1	15.6619
sp|Q60953|PML_MOUSE	Pml	PML_MOUSE Protein PML	1957	29	C	0.888992	16123.7	14333.9	172.376	194.087	136.881	5628.54	18.4799	158.023	178.226	116.577	5168.54	16.9696	162.134	183.678	121.521	5326.66	17.4888	129.873	164.739	120.465	4777.42	15.6855	152.697	162.736	111.843	4719.33	15.4948	134.417	166.797	118.649	4837.12	15.8815
sp|Q7JJ13|BRD2_MOUSE	Brd2	BRD2_MOUSE Bromodomain-containing protein 2	320	27	C	0.889001	14086.2	12522.6	126.234	173.471	125.006	4683.71	17.6021	116.857	167.101	115.85	4511.74	16.9558	139.938	181.138	131.388	4890.72	18.3801	128.768	154.117	107.393	4161.17	15.6383	114.68	160.209	115.015	4325.65	16.2565	122.323	149.474	108.403	4035.8	15.1672
sp|P63254|CRIP1_MOUSE	Crip1	CRIP1_MOUSE Cysteine-rich protein 1	2829	10	C	0.889008	9090.45	8081.48	311.833	314.95	106.182	3149.5	18.341	277.625	284.519	91.0978	2845.19	16.5689	309.509	309.576	91.3682	3095.76	18.028	233.399	272.06	115.935	2720.6	15.8433	238.621	268.624	111.121	2686.24	15.6432	234.003	267.464	111.596	2674.64	15.5757
sp|Q3U0J8|TBD2B_MOUSE	Tbc1d2b	TBD2B_MOUSE TBC1 domain family member 2B	4091	23	C	0.889384	14365.3	12776.3	147.477	207.409	148.004	4770.4	17.576	148.914	208.029	148.825	4784.66	17.6285	155.856	209.142	148.244	4810.28	17.7229	145.013	183.228	125.939	4214.24	15.5268	145.618	185.136	135.902	4258.14	15.6886	148.914	187.127	127.249	4303.92	15.8573
sp|Q9CR27|CCD53_MOUSE	Ccdc53	CCD53_MOUSE WASH complex subunit CCDC53	5624	4	C	0.88951	2692.66	2395.15	200.283	234.101	185.793	936.403	18.4049	189.162	221.675	168.251	886.698	17.4279	185.632	217.389	168.129	869.556	17.091	181.587	205.054	148.42	820.216	16.1212	182.522	200.409	146.015	801.634	15.756	175.577	193.324	135.107	773.296	15.199
sp|Q8BTW8|CK5P1_MOUSE	Cdk5rap1	CK5P1_MOUSE CDK5 regulatory subunit-associated protein 1	5641	1	C	0.889644	256.054	227.797	72.7277	72.7277	0	72.7277	15.031	114.195	114.195	0	114.195	23.6013	69.1316	69.1316	0	69.1316	14.2878	76.4074	76.4074	0	76.4074	15.7915	73.5416	73.5416	0	73.5416	15.1992	77.8481	77.8481	0	77.8481	16.0893
sp|Q8C156|CND2_MOUSE	Ncaph	CND2_MOUSE Condensin complex subunit 2	2933	48	C	0.88973	24230.9	21559	123.821	171.217	144.498	8218.42	17.9481	111.753	165.135	139.128	7926.46	17.3105	123.276	168.459	141.035	8086.02	17.659	102.656	145.507	120.54	6984.34	15.253	125.974	156.089	128.996	7492.27	16.3623	117.781	147.549	120.767	7082.36	15.4671
sp|Q61179|IRF9_MOUSE	Irf9	IRF9_MOUSE Interferon regulatory factor 9	5188	4	C	0.889744	1629.17	1449.54	115.893	141.375	86.9006	565.499	18.368	109.594	131.378	75.616	525.512	17.0692	110.243	134.539	75.0798	538.158	17.48	103.456	121.335	77.2468	485.341	15.7644	95.3685	117.45	77.0057	469.801	15.2597	105.097	123.6	75.531	494.402	16.0587
sp|Q9ESN5|CENPK_MOUSE	Cenpk	CENPK_MOUSE Centromere protein K	3850	3	C	0.889885	1663.7	1480.5	214.356	190.38	112.181	571.141	18.1649	196.505	183.714	119.904	551.143	17.5289	207.844	180.471	117.341	541.413	17.2194	179.568	172.464	100.461	517.392	16.4555	157.609	158.885	116.787	476.655	15.1598	151.11	162.151	104.102	486.452	15.4714
sp|P61804|DAD1_MOUSE	Dad1	DAD1_MOUSE Dolichyl-diphosphooligosaccharide--protein glycosyltransferase subunit DAD1	805	5	C	0.889936	2257.26	2008.82	179.239	163.389	76.1253	816.947	19.1499	188.008	168.807	79.8655	844.035	19.7848	123.886	119.255	45.681	596.277	13.9772	155.407	143.378	61.8194	716.892	16.8045	145.886	131.337	50.0388	656.684	15.3932	142.774	127.048	48.8512	635.241	14.8905
sp|P15532|NDKA_MOUSE	Nme1	NDKA_MOUSE Nucleoside diphosphate kinase A	2716	119	C	0.890037	66688.6	59355.3	145.516	162.547	116.773	19343.1	15.3463	177.594	239.421	262.004	28491.2	22.6042	139.893	158.439	115.93	18854.3	14.9585	148.915	164.972	112.062	19631.6	15.5752	155.714	162.256	113.501	19308.5	15.3189	163.498	171.556	110.856	20415.2	16.1969
sp|Q9CPY6|GID4_MOUSE	Gid4	GID4_MOUSE Glucose-induced degradation protein 4 homolog	6124	2	C	0.890185	1352.71	1204.16	224.392	224.392	76.7651	448.784	17.5521	219.578	219.578	91.2341	439.156	17.1756	232.383	232.383	80.941	464.766	18.1772	192.845	192.845	90.5391	385.691	15.0845	206.539	206.539	118.478	413.078	16.1557	202.695	202.695	111.645	405.39	15.855
sp|Q9CY66|GAR1_MOUSE	Gar1	GAR1_MOUSE H/ACA ribonucleoprotein complex subunit 1	3367	31	C	0.890208	14630	13023.7	104.98	158.606	118.158	4916.78	17.7798	95.2969	148.895	104.478	4615.73	16.6912	106.464	164.435	119.426	5097.48	18.4332	92.3938	144.578	101.309	4481.92	16.2073	105.275	151	107.99	4680.99	16.9272	89.6911	124.543	86.0115	3860.82	13.9613
sp|O54931-3|AKAP2_MOUSE	Akap2	AKAP2_MOUSE Isoform 3 of A-kinase anchor protein 2	448	1	C	0.890298	176.342	156.997	62.3915	62.3915	0	62.3915	18.7171	54.3251	54.3251	0	54.3251	16.2972	59.6255	59.6255	0	59.6255	17.8873	58.4867	58.4867	0	58.4867	17.5457	54.376	54.376	0	54.376	16.3125	44.1344	44.1344	0	44.1344	13.2401
sp|Q9CR21|ACPM_MOUSE	Ndufab1	ACPM_MOUSE Acyl carrier protein, mitochondrial	3984	16	C	0.890397	14177.7	12623.8	257.707	305.808	134.263	4892.93	18.2561	236.16	286.398	123.058	4582.37	17.0974	246.389	293.902	128.021	4702.43	17.5454	234.625	271.223	103.69	4339.57	16.1915	231.502	268.499	97.4159	4295.98	16.0289	225.182	249.266	94.0182	3988.26	14.8807
sp|O70318|E41L2_MOUSE	Epb41l2	E41L2_MOUSE Band 4.1-like protein 2	1005	194	C	0.890756	86605.1	77144	119.6	153.49	129.359	29777	18.1845	115.005	143.634	116.341	27865	17.0169	115.68	149.294	118.288	28963.1	17.6875	106.052	130.751	109.382	25365.8	15.4906	106.532	135.562	109.786	26299.1	16.0606	107.767	131.336	105.615	25479.1	15.5599
sp|Q7TQK4|EXOS3_MOUSE	Exosc3	EXOS3_MOUSE Exosome complex component RRP40	2352	14	C	0.890846	7265.81	6472.72	88.4172	174.765	148.051	2446.71	17.8092	85.819	167.716	143.935	2348.02	17.0908	90.9983	176.506	148.127	2471.08	17.9865	87.5891	152.663	135.315	2137.28	15.5568	90.1505	154.284	134.98	2159.98	15.7221	88.4805	155.39	138.437	2175.46	15.8347
sp|Q9D0F1|NDC80_MOUSE	Ndc80	NDC80_MOUSE Kinetochore protein NDC80 homolog	2054	26	C	0.891154	11709.9	10435.4	144.828	150.296	80.8714	3907.7	17.6457	142.197	144.833	78.1847	3765.67	17.0044	151.582	155.253	82.321	4036.57	18.2277	117.412	129.118	67.2482	3357.06	15.1593	125.396	135.604	71.3736	3525.7	15.9208	124.647	136.639	70.3788	3552.6	16.0422
sp|O70326|GREM1_MOUSE	Grem1	GREM1_MOUSE Gremlin-1	2580	14	C	0.891222	4398.97	3920.46	99.2735	104.707	87.2452	1465.89	17.6201	81.1508	103.687	94.9493	1451.62	17.4485	105.548	105.818	88.4138	1481.46	17.8072	92.0761	89.4867	70.5212	1252.81	15.0589	94.6831	83.217	58.1481	1165.04	14.0038	93.1223	107.33	94.2896	1502.61	18.0615
sp|Q6ZPL9|DDX55_MOUSE	Ddx55	DDX55_MOUSE ATP-dependent RNA helicase DDX55	4088	6	C	0.891282	2460.67	2193.15	152.091	137.415	106.627	824.491	17.7165	138.05	130.868	98.8473	785.208	16.8724	148.897	141.828	112.359	850.967	18.2854	133.484	116.333	87.2088	697.997	14.9984	141.302	123.876	90.9634	743.257	15.9709	149.01	125.316	88.5862	751.893	16.1565
sp|Q9D1G2|PMVK_MOUSE	Pmvk	PMVK_MOUSE Phosphomevalonate kinase	3857	19	C	0.891286	9441.87	8415.41	123.359	166.695	119.779	3167.2	17.7362	123.844	160.59	118.192	3051.21	17.0867	128.409	169.656	125.685	3223.46	18.0512	121.23	142.33	90.7942	2704.27	15.1438	125.198	153.216	103.323	2911.1	16.3021	125.995	147.37	98.3561	2800.04	15.6801
sp|Q921Y2|IMP3_MOUSE	Imp3	IMP3_MOUSE U3 small nucleolar ribonucleoprotein protein IMP3	3820	20	C	0.891383	8486.59	7564.8	101.802	141.468	120.877	2829.35	17.6268	92.5356	138.371	114.63	2767.41	17.2409	104.237	144.492	118.205	2889.83	18.0036	92.7092	130.469	100.01	2609.38	16.2564	107.711	129.867	94.7067	2597.34	16.1814	74.3072	117.904	89.4322	2358.08	14.6908
sp|Q8VCT3|AMPB_MOUSE	Rnpep	AMPB_MOUSE Aminopeptidase B	1057	70	C	0.891423	33257.5	29646.5	129.075	156.372	114.566	10946	17.4011	161.473	161.003	112.565	11270.2	17.9165	129.515	157.733	113.473	11041.3	17.5526	128.683	140.853	98.6186	9859.72	15.6742	122.713	140.621	101.53	9843.44	15.6483	130.737	142.048	97.6043	9943.35	15.8072
sp|Q9Z1P6|NDUA7_MOUSE	Ndufa7	NDUA7_MOUSE NADH dehydrogenase [ubiquinone] 1 alpha subcomplex subunit 7	181	21	C	0.891444	10906.9	9722.87	200.324	184.402	91.2691	3872.44	18.7712	187.062	175.179	88.5993	3678.76	17.8323	174.118	159.794	79.0436	3355.68	16.2662	178.61	166.049	75.9217	3487.02	16.9029	145.495	148.48	69.5761	3118.09	15.1145	145.512	148.465	68.5429	3117.76	15.1129
sp|P35601|RFC1_MOUSE	Rfc1	RFC1_MOUSE Replication factor C subunit 1	119	40	C	0.891574	27299.8	24339.8	174.999	227.619	182.207	9104.77	17.6314	169.271	219.457	175.286	8778.27	16.9991	183.089	235.418	182.979	9416.74	18.2355	154.251	204.648	158.877	8185.9	15.852	149.704	210.542	166.215	8421.66	16.3085	141.378	193.305	144.852	7732.22	14.9734
sp|A6X8Z5|RHG31_MOUSE	Arhgap31	RHG31_MOUSE Rho GTPase-activating protein 31	982	38	C	0.891649	12982	11575.4	81.5516	114.714	126.58	4359.13	17.7508	76.7201	109.68	117.949	4167.85	16.9719	82.4295	117.238	125.952	4455.05	18.1413	72.4538	101.669	104.106	3863.44	15.7322	73.8841	102.167	104.745	3882.33	15.8092	68.6024	100.78	96.0652	3829.65	15.5946
sp|Q9CY94|PSF3_MOUSE	Gins3	PSF3_MOUSE DNA replication complex GINS protein PSF3	5063	13	C	0.891666	6643.97	5924.2	181.442	177.243	82.6462	2304.16	18.3333	166.359	162.605	71.8581	2113.86	16.8192	171.74	171.227	84.6435	2225.95	17.711	159.601	152.635	65.8082	1984.26	15.788	143.151	149.006	65.8268	1937.08	15.4126	155.144	154.066	66.0406	2002.86	15.936
sp|Q9CPQ8|ATP5L_MOUSE	Atp5l	ATP5L_MOUSE ATP synthase subunit g, mitochondrial	121	6	C	0.8918	2819.05	2514.03	112.393	173.306	177.95	1039.83	19.4978	97.5473	144.429	138.973	866.577	16.2491	93.3937	152.107	151.005	912.642	17.1129	88.6292	143.36	136.103	860.157	16.1287	91.9127	140.421	137.686	842.526	15.7981	88.114	135.224	129.701	811.346	15.2135
sp|Q6ZWV3|RL10_MOUSE	Rpl10	RL10_MOUSE 60S ribosomal protein L10	1896	119	C	0.891808	61560.7	54900.3	128.012	157.902	134.302	18790.4	16.1345	128.187	196.539	235.997	23388.2	20.0824	132.257	162.875	138.318	19382.1	16.6426	125.559	157.205	124.227	18707.4	16.0632	126.164	161.708	133.974	19243.3	16.5233	124.146	142.434	109.584	16949.6	14.5539
sp|Q5DTJ9|MYPN_MOUSE	Mypn	MYPN_MOUSE Myopalladin	209	4	C	0.891848	2517.84	2245.53	181.511	204.09	96.7813	816.359	17.1383	195.261	216.381	98.5038	865.525	18.1704	191.114	208.989	87.1618	835.954	17.5497	169.845	174.634	55.9552	698.537	14.6648	173.562	185.239	56.4489	740.956	15.5553	187.41	201.509	64.1302	806.036	16.9216
sp|P62309|RUXG_MOUSE	Snrpg	RUXG_MOUSE Small nuclear ribonucleoprotein G	1682	20	C	0.891883	12019.3	10719.8	216.294	211.543	105.201	4230.85	18.606	199.904	194.488	89.2093	3889.76	17.106	200.151	194.936	92.2394	3898.72	17.1454	187.829	181.491	83.2417	3629.83	15.9629	186.963	184.114	89.3442	3682.27	16.1935	172.26	170.387	80.4143	3407.74	14.9862
sp|B2RVL6|ZCH24_MOUSE	Zcchc24	ZCH24_MOUSE Zinc finger CCHC domain-containing protein 24	5285	5	C	0.892046	2404.78	2145.18	157.659	162.78	104.318	813.899	17.8881	144.981	150.694	96.0721	753.469	16.5599	164.398	167.483	99.4659	837.414	18.4049	129.51	149.836	89.1746	749.179	16.4656	123.269	141.973	98.6437	709.863	15.6015	114.044	137.227	83.1009	686.134	15.08
sp|Q91VR8|BRK1_MOUSE	Brk1	BRK1_MOUSE Protein BRICK1	4483	4	C	0.892122	2449.63	2185.37	124.254	220.721	226.402	882.884	19.0482	133.096	225.023	217.476	900.093	19.4195	91.3123	166.664	173.492	666.657	14.3831	115.317	199.241	193.102	796.966	17.1945	83.8288	170.384	183	681.538	14.7041	92.3858	176.717	178.053	706.868	15.2506
sp|Q61810|LTBP3_MOUSE	Ltbp3	LTBP3_MOUSE Latent-transforming growth factor beta-binding protein 3	4469	4	C	0.892154	2485.77	2217.69	164.324	218.771	255.121	875.085	18.6052	164.509	203.609	232.821	814.434	17.3157	139.633	199.062	240.083	796.249	16.929	128.032	170.654	200.582	682.616	14.5131	115.596	162.815	194.066	651.261	13.8464	167.193	220.952	266.032	883.81	18.7906
tr|Q8BG46|Q8BG46_MOUSE	Ankrd10	Q8BG46_MOUSE Ankyrin repeat domain-containing protein 10	6003	2	C	0.892475	475.108	424.022	75.3695	75.3695	27.1323	150.739	16.765	75.7204	75.7204	33.0965	151.441	16.843	86.4639	86.4639	30.0353	172.928	19.2328	69.2244	69.2244	27.3861	138.449	15.3981	74.0816	74.0816	32.7383	148.163	16.4785	68.7051	68.7051	18.0249	137.41	15.2826
sp|P28700|RXRA_MOUSE	Rxra	RXRA_MOUSE Retinoic acid receptor RXR-alpha	1786	5	C	0.892635	923.307	824.176	69.3483	65.6474	35.4042	328.237	18.7834	57.31	56.5715	31.803	282.857	16.1866	63.3459	62.4426	34.4786	312.213	17.8664	51.5568	53.0453	34.4442	265.227	15.1776	53.0037	54.125	32.5112	270.625	15.4866	57.0455	57.6649	31.0776	288.324	16.4994
sp|P70451|FER_MOUSE	Fer	FER_MOUSE Tyrosine-protein kinase Fer	193	28	C	0.892676	12762.2	11392.5	109.191	145.379	112.956	4070.62	16.8523	104.678	157.447	144.428	4408.52	18.2512	106.012	152.965	117.346	4283.02	17.7317	88.968	133.985	98.7885	3751.58	15.5315	98.1401	134.503	99.4716	3766.08	15.5915	93.5181	138.386	106.681	3874.82	16.0417
tr|Q6ZWZ4|Q6ZWZ4_MOUSE	Rpl36	Q6ZWZ4_MOUSE 60S ribosomal protein L36	2281	53	C	0.892877	26360.8	23537	162.507	165.715	77.8001	8782.87	17.6017	152.605	156.515	73.6717	8295.27	16.6245	156.437	175.145	84.4954	9282.71	18.6034	155.763	154.195	66.1774	8172.35	16.3782	143.87	149.35	65.1737	7915.54	15.8635	144.252	140.549	58.4407	7449.1	14.9287
tr|A6ZI44|A6ZI44_MOUSE	Aldoa	A6ZI44_MOUSE Fructose-bisphosphate aldolase	445	321	C	0.892952	99097.4	88489.2	58.2372	95.4658	110.863	30644.5	16.3362	57.8679	118.435	187.424	38017.8	20.2668	60.0802	94.8135	108.951	30435.1	16.2246	56.7436	90.0877	97.8889	28918.1	15.4159	54.6855	90.3341	100.05	28997.2	15.458	62.4572	95.2459	104.885	30573.9	16.2986
sp|Q8CG46|SMC5_MOUSE	Smc5	SMC5_MOUSE Structural maintenance of chromosomes protein 5	420	34	C	0.893063	22845.5	20402.4	203.102	213.188	108.321	7248.38	16.7601	206.407	245.084	197.338	8332.84	19.2676	202.347	213.654	110.237	7264.24	16.7967	181.954	196.673	112.104	6686.87	15.4617	190.271	197.764	111.173	6723.99	15.5476	193.316	205.634	116.328	6991.57	16.1663
sp|Q62193|RFA2_MOUSE	Rpa2	RFA2_MOUSE Replication protein A 32 kDa subunit	2515	9	C	0.893152	6633.54	5924.76	198.43	246.515	129.479	2218.63	17.6667	200.036	246.684	135.456	2220.16	17.6788	192.197	243.861	128.744	2194.75	17.4765	181.658	220.355	113.167	1983.19	15.7919	190.277	219.005	106.442	1971.05	15.6952	171.604	218.946	111.393	1970.52	15.691
sp|Q9WV92-7|E41L3_MOUSE	Epb41l3	E41L3_MOUSE Isoform 7 of Band 4.1-like protein 3	1005	17	C	0.893268	4185.71	3738.96	65.76	80.524	52.0802	1368.91	17.274	76.2004	81.1633	43.1378	1379.78	17.4112	75.0635	84.5306	53.1597	1437.02	18.1335	58.5578	74.2969	43.1998	1263.05	15.9382	57.1988	72.2401	45.4402	1228.08	15.497	60.8474	73.4015	41.286	1247.83	15.7461
sp|P30681|HMGB2_MOUSE	Hmgb2	HMGB2_MOUSE High mobility group protein B2	3687	99	C	0.893269	49601.4	44307.4	130.758	170.407	135.18	16870.2	17.9645	126.658	163.876	123.099	16223.8	17.2761	133.704	166.742	123.964	16507.4	17.5781	116.216	149.483	118.131	14798.9	15.7587	118.338	148.565	114.524	14707.9	15.6619	112.621	149.501	115.8	14800.6	15.7606
tr|E9PWG6|E9PWG6_MOUSE	Ncapg	E9PWG6_MOUSE Protein Ncapg	2204	76	C	0.893356	41665.9	37222.5	130.604	183.597	141.104	13953.4	17.6875	127.925	179.591	140.263	13648.9	17.3016	136.473	185.047	139.503	14063.6	17.8272	111.994	159.696	119.261	12136.9	15.3849	128.695	165.804	124.973	12601.1	15.9734	123.586	164.27	119.263	12484.5	15.8255
sp|P17751|TPIS_MOUSE	Tpi1	TPIS_MOUSE Triosephosphate isomerase	3792	104	C	0.893434	49476.4	44203.9	103.824	159.515	138.195	16589.6	17.7087	105.189	160.126	132.664	16653.2	17.7766	102.634	156.093	131.983	16233.6	17.3288	93.2613	141.413	117.319	14707	15.6991	93.9146	141.103	116.46	14674.7	15.6647	106.807	142.521	114.558	14822.2	15.8221
sp|O08739|AMPD3_MOUSE	Ampd3	AMPD3_MOUSE AMP deaminase 3	1524	4	C	0.893553	1305.88	1166.87	98.2642	102.582	60.5481	410.33	16.5941	102.659	119.423	83.5663	477.691	19.3183	103.864	104.464	60.9049	417.854	16.8984	92.8694	92.8326	64.5516	371.33	15.0169	98.6371	98.9611	59.3861	395.844	16.0083	93.4003	99.9235	64.9674	399.694	16.164
sp|Q99N91|RM34_MOUSE	Mrpl34	RM34_MOUSE 39S ribosomal protein L34, mitochondrial	899	4	C	0.893589	2056.53	1837.69	144.165	164.846	67.9332	659.384	16.9324	146.505	165.827	65.9566	663.308	17.0332	169.999	183.458	65.6304	733.834	18.8442	130.302	161.528	91.192	646.11	16.5915	138.825	149.529	53.9	598.115	15.3591	119.98	148.366	76.7929	593.464	15.2396
sp|Q9EQH2|ERAP1_MOUSE	Erap1	ERAP1_MOUSE Endoplasmic reticulum aminopeptidase 1	2780	36	C	0.893663	21577.2	19282.7	184.709	200.037	132.846	7201.32	17.6244	189.122	201.975	132.03	7271.09	17.7952	173.775	197.355	130.948	7104.78	17.3881	170.656	177.667	113.755	6396.02	15.6535	165.386	176.267	117.526	6345.6	15.5301	167.243	181.698	129.015	6541.11	16.0086
sp|O35381|AN32A_MOUSE	Anp32a	AN32A_MOUSE Acidic leucine-rich nuclear phosphoprotein 32 family member A	4091	50	C	0.893684	30279.5	27060.3	178.59	200.259	123.709	10012.9	17.4624	188.299	212.38	142.756	10619	18.5194	174.674	192.952	120.552	9647.62	16.8253	161.52	177.997	105.73	8899.83	15.5212	171.532	183.475	107.604	9173.77	15.9989	166.878	179.734	102.425	8986.71	15.6727
sp|Q64152-2|BTF3_MOUSE	Btf3	BTF3_MOUSE Isoform 2 of Transcription factor BTF3	2462	6	C	0.893848	3601.24	3218.96	182.009	202.656	85.8779	1215.94	17.8285	192.373	195.34	77.413	1172.04	17.1848	191.993	202.21	86.7176	1213.26	17.7893	161	176.359	69.8258	1058.16	15.5151	189.315	183.033	71.2537	1098.2	16.1021	163.608	177.099	71.6262	1062.6	15.5802
sp|Q8BP78|F10C1_MOUSE	Fra10ac1	F10C1_MOUSE Protein FRA10AC1 homolog	5252	10	C	0.893856	5669.55	5067.76	201.553	191.911	135.188	1919.11	17.8733	188.896	181.317	125.949	1813.17	16.8866	209.629	193.727	131.885	1937.27	18.0425	167.062	170.769	118.562	1707.69	15.9043	175.377	172.922	111.802	1729.22	16.1048	183.247	163.085	101.973	1630.85	15.1886
sp|O88502|PDE8A_MOUSE	Pde8a	PDE8A_MOUSE High affinity cAMP-specific and IBMX-insensitive 3',5'-cyclic phosphodiesterase 8A	4091	3	C	0.893909	813.054	726.796	98.5327	93.2013	13.3362	279.604	18.1579	88.0329	85.8054	4.44094	257.416	16.717	92.9287	92.0112	8.49041	276.034	17.926	81.1994	80.856	1.65362	242.568	15.7527	85.5357	82.6468	6.08037	247.94	16.1016	84.8274	78.7626	11.0028	236.288	15.3449
sp|Q61122|NAB1_MOUSE	Nab1	NAB1_MOUSE NGFI-A-binding protein 1	4091	13	C	0.893924	5400.1	4827.28	87.2927	139.893	125.994	1818.6	17.7817	85.1168	136.121	119.595	1769.57	17.3023	82.5207	139.379	120.565	1811.93	17.7165	65.0161	123.116	106.571	1600.51	15.6492	71.3728	118.694	105.18	1543.03	15.0872	85.1606	129.519	103.634	1683.74	16.4631
sp|Q61830|MRC1_MOUSE	Mrc1	MRC1_MOUSE Macrophage mannose receptor 1	6146	3	C	0.894032	1837.24	1642.55	208.461	205.142	57.6357	615.427	17.6858	233.341	191.795	72.1044	575.385	16.5351	246.006	215.475	72.6832	646.425	18.5766	215.242	181.845	59.1107	545.536	15.6773	194.094	164.157	56.5738	492.471	14.1523	212.652	201.514	33.0149	604.541	17.373
sp|P97440|SLBP_MOUSE	Slbp	SLBP_MOUSE Histone RNA hairpin-binding protein	6201	1	C	0.894058	1275.09	1140.01	439.245	439.245	0	439.245	18.1874	424.436	424.436	0	424.436	17.5742	411.413	411.413	0	411.413	17.035	367.527	367.527	0	367.527	15.2179	402.851	402.851	0	402.851	16.6805	369.63	369.63	0	369.63	15.3049
sp|P12382|K6PL_MOUSE	Pfkl	K6PL_MOUSE 6-phosphofructokinase, liver type	86	69	C	0.894111	33943.1	30348.9	119.776	163.377	122.544	11273	17.5341	112.41	161.664	118.138	11154.8	17.3503	124.616	166.888	119.298	11515.3	17.9109	118.925	143.825	98.0897	9923.91	15.4357	112.448	150.985	108.165	10418	16.2042	123.676	145.028	100.09	10007	15.5649
sp|P00158|CYB_MOUSE	Mt-Cyb	CYB_MOUSE Cytochrome b	5608	3	C	0.894216	2609.37	2333.34	294.248	301.072	52.2839	903.217	18.2737	258.53	272.487	53.5628	817.46	16.5387	299.382	296.232	69.2606	888.696	17.9799	241.528	252.082	39.9512	756.245	15.3002	266.991	274.203	43.9696	822.608	16.6428	238.882	251.496	42.2757	754.489	15.2647
sp|O88822|SC5D_MOUSE	Sc5d	SC5D_MOUSE Lathosterol oxidase	4743	8	C	0.894251	6798.28	6079.37	310.688	288.185	143.877	2305.48	17.903	297.085	277.607	147.241	2220.85	17.2458	297.867	283.994	143.119	2271.95	17.6426	275.947	248.45	139.613	1987.6	15.4345	294.136	261.659	140.714	2093.27	16.255	276.813	249.812	132.905	1998.5	15.5191
sp|Q3UJV1|CCD61_MOUSE	Ccdc61	CCD61_MOUSE Coiled-coil domain-containing protein 61	4894	3	C	0.894431	2245.22	2008.19	319.121	246.005	133.155	738.016	17.3512	310.568	242.55	136.304	727.65	17.1075	339.293	259.85	141.572	779.549	18.3276	282.569	226.589	103.22	679.766	15.9817	279.917	218.081	116.55	654.244	15.3817	274.453	224.726	112.239	674.179	15.8503
sp|P56671|MAZ_MOUSE	Maz	MAZ_MOUSE Myc-associated zinc finger protein	1342	6	C	0.894489	3000.56	2683.97	101.795	164.868	178.522	989.208	17.4017	107.083	154.136	163.956	924.816	16.269	145.266	181.09	179.785	1086.54	19.114	86.9214	143.889	161.605	863.332	15.1874	105.537	157.697	169.175	946.183	16.6449	95.534	145.743	154.446	874.456	15.3831
sp|Q8R2T8|TF3C5_MOUSE	Gtf3c5	TF3C5_MOUSE General transcription factor 3C polypeptide 5	365	19	C	0.894496	10767.5	9631.44	173.375	186.422	94.6627	3542.01	17.3637	154.598	191.231	99.5866	3633.39	17.8117	164.174	189.055	95.6315	3592.05	17.609	159.894	165.206	81.336	3138.91	15.3877	157.889	171.703	88.3323	3262.36	15.9928	143.659	170.009	84.6741	3230.17	15.835
sp|Q9CQW0|EMC6_MOUSE	Emc6	EMC6_MOUSE ER membrane protein complex subunit 6	4419	2	C	0.894499	1035.8	926.526	181.12	181.12	84.9357	362.24	18.4597	190.21	190.21	116.508	380.42	19.3861	146.572	146.572	66.3337	293.144	14.9386	158.132	158.132	63.5056	316.264	16.1167	144.437	144.437	55.4005	288.874	14.721	160.694	160.694	55.2636	321.388	16.3779
sp|P62843|RS15_MOUSE	Rps15	RS15_MOUSE 40S ribosomal protein S15	3860	43	C	0.894662	19133.1	17117.7	126.141	140.866	102.575	6057.23	16.7092	107.741	153.621	198.355	6605.7	18.2222	132.681	150.469	108.087	6470.17	17.8484	113.153	135.008	94.8191	5805.33	16.0144	111.892	140.06	99.1937	6022.56	16.6136	88.7534	123.018	83.2219	5289.76	14.5921
sp|Q9CPY1|RM51_MOUSE	Mrpl51	RM51_MOUSE 39S ribosomal protein L51, mitochondrial	5857	6	C	0.894731	3692.25	3303.57	224.263	207.348	66.7608	1244.09	17.7833	202.775	197.424	56.9912	1184.55	16.9322	224.708	210.602	60.7396	1263.61	18.0624	199.114	190.846	63.5758	1145.08	16.3681	192.845	187.789	68.0827	1126.73	16.1058	178.978	171.959	49.6198	1031.76	14.7482
sp|Q8JZX3|POC1A_MOUSE	Poc1a	POC1A_MOUSE POC1 centriolar protein homolog A	5718	2	C	0.894786	1486.62	1330.21	247.883	247.883	88.3909	495.766	17.6001	253.987	253.987	63.5324	507.974	18.0335	241.442	241.442	62.5928	482.885	17.1428	223.024	223.024	63.8815	446.048	15.8351	221.773	221.773	79.805	443.545	15.7462	220.309	220.309	70.3165	440.618	15.6423
sp|Q8R173|ZDHC3_MOUSE	Zdhhc3	ZDHC3_MOUSE Palmitoyltransferase ZDHHC3	3208	2	C	0.894916	1728.47	1546.84	292.007	292.007	52.1241	584.014	17.8308	305.785	305.785	18.2763	611.57	18.6721	266.444	266.444	75.8293	532.887	16.2698	264.547	264.547	77.0692	529.094	16.154	252.193	252.193	87.2668	504.385	15.3996	256.678	256.678	46.1969	513.357	15.6735
sp|Q9D786|HAUS5_MOUSE	Haus5	HAUS5_MOUSE HAUS augmin-like complex subunit 5	89	12	C	0.895129	3642.56	3260.56	72.8204	101.591	81.0397	1219.09	17.66	67.5306	98.0004	76.3917	1176	17.0358	81.1055	103.955	77.0211	1247.47	18.071	72.9954	87.4354	56.5289	1049.22	15.1993	65.7235	94.6942	65.2729	1136.33	16.4611	62.855	89.5842	60.2108	1075.01	15.5728
sp|Q9JIG8|PRAF2_MOUSE	Praf2	PRAF2_MOUSE PRA1 family protein 2	1960	5	C	0.895337	3870.14	3465.08	332.4	286.799	113.339	1434	19.5495	310.231	272.734	99.6672	1363.67	18.5907	257.129	214.494	88.1064	1072.47	14.6209	305.857	244.673	99.8609	1223.37	16.678	265.25	224.763	85.9895	1123.82	15.3209	266.825	223.577	80.4241	1117.89	15.24
sp|Q3V3R1|C1TM_MOUSE	Mthfd1l	C1TM_MOUSE Monofunctional C1-tetrahydrofolate synthase, mitochondrial	146	87	C	0.895364	49352.8	44188.7	171.612	188.318	135.189	16383.6	17.5148	172.113	188.55	134.751	16403.8	17.5364	178.145	190.406	137.451	16565.4	17.7091	144.221	166.137	118.528	14453.9	15.4519	152.294	172.059	123.06	14969.1	16.0026	153.332	169.72	122.634	14765.7	15.7851
sp|Q99LI9|CLP1_MOUSE	Clp1	CLP1_MOUSE Polyribonucleotide 5'-hydroxyl-kinase Clp1	4326	5	C	0.895374	1855.46	1661.33	99.897	123.185	129.813	615.925	17.5139	88.9447	125.626	140.024	628.128	17.8609	88.2907	122.281	131.551	611.404	17.3853	120.179	111.081	91.8551	555.403	15.7929	108.828	108.881	99.677	544.405	15.4802	107.13	112.304	101.125	561.52	15.9669
sp|Q60848|HELLS_MOUSE	Hells	HELLS_MOUSE Lymphocyte-specific helicase	3870	32	C	0.895418	22453.7	20105.4	187.548	234.266	150.587	7496.51	17.6143	193.714	232.099	138.428	7427.18	17.4514	205.676	235.312	142.857	7529.99	17.693	185.61	207.085	125.909	6626.72	15.5706	165.245	202.334	122.279	6474.69	15.2134	188.685	218.876	135.402	7004.02	16.4572
sp|Q9CTH6|FCF1_MOUSE	Fcf1	FCF1_MOUSE rRNA-processing protein FCF1 homolog	4895	9	C	0.895447	5572	4989.43	207.253	206.84	96.8767	1861.56	17.626	201.51	194.493	79.6572	1750.44	16.5739	215.697	217.778	93.864	1960	18.5581	192.227	188.786	87.0572	1699.07	16.0875	188.92	192.156	97.2746	1729.4	16.3747	155.591	173.44	75.8588	1560.96	14.7798
sp|Q9CRG1|TM7S3_MOUSE	Tm7sf3	TM7S3_MOUSE Transmembrane 7 superfamily member 3	2880	8	C	0.89547	3311.89	2965.7	71.14	144.792	129.223	1158.34	18.4519	69.9438	127.996	112.368	1023.97	16.3115	78.3351	141.198	124.911	1129.58	17.9939	66.4846	116.919	99.3915	935.35	14.8998	73.2983	130.963	112.93	1047.7	16.6896	73.3241	122.831	101.19	982.648	15.6533
sp|Q9EQQ2|YIPF5_MOUSE	Yipf5	YIPF5_MOUSE Protein YIPF5	6031	5	C	0.895507	922.221	825.855	49.6347	57.0183	28.8395	285.092	16.3089	62.3805	67.4569	31.3163	337.285	19.2946	59.6328	59.9688	29.9332	299.844	17.1528	47.8703	53.2718	21.514	266.359	15.2373	51.6884	55.2135	18.5881	276.067	15.7927	48.1796	56.6857	20.3978	283.429	16.2138
sp|Q9Z277|BAZ1B_MOUSE	Baz1b	BAZ1B_MOUSE Tyrosine-protein kinase BAZ1B	1333	118	C	0.895511	70231.6	62893.2	159.272	199.723	135.456	23567.3	17.7031	159.452	192.943	122.704	22767.3	17.1022	170.623	202.517	128.912	23897	17.9508	140.526	176.125	113.531	20782.7	15.6115	153.135	182.037	117.059	21480.4	16.1356	147.047	174.831	111.28	20630.1	15.4968
sp|Q9Z0V7|TI17B_MOUSE	Timm17b	TI17B_MOUSE Mitochondrial import inner membrane translocase subunit Tim17-B	4655	3	C	0.895561	1195.74	1070.86	148.399	131.318	74.9701	393.955	17.381	151.492	142.926	78.3053	428.778	18.9173	130.02	124.334	65.6499	373.003	16.4566	126.232	115.491	59.2846	346.473	15.2861	141.961	123.562	60.9414	370.687	16.3544	129.15	117.898	71.522	353.695	15.6047
sp|Q9Z0F7|SYUG_MOUSE	Sncg	SYUG_MOUSE Gamma-synuclein	4438	16	C	0.895655	7400.28	6628.1	98.6937	162.144	125.206	2594.3	18.4932	111.527	156.939	111.188	2511.02	17.8996	101.932	143.435	94.592	2294.96	16.3594	95.7713	150.484	108.533	2407.74	17.1634	86.2407	132.504	88.1839	2120.07	15.1127	99.6124	131.268	90.2297	2100.29	14.9717
sp|O54956|DPOE2_MOUSE	Pole2	DPOE2_MOUSE DNA polymerase epsilon subunit 2	4942	4	C	0.895835	3625.59	3247.93	232.001	300.509	149.354	1202.04	17.4879	263.219	311.067	139.529	1244.27	18.1023	222.428	294.821	155.307	1179.28	17.1569	216.924	267.274	114.002	1069.09	15.5538	215.804	278.335	138.438	1113.34	16.1975	199.634	266.376	135.598	1065.5	15.5016
tr|E9PWI3|E9PWI3_MOUSE	Mcc	E9PWI3_MOUSE Protein Mcc	261	24	C	0.895873	7979.85	7148.93	85.5484	112.247	82.2357	2693.93	17.8067	86.0523	110.691	91.2676	2656.59	17.5598	95.5692	109.555	73.7704	2629.33	17.3797	83.4236	98.1207	70.2051	2354.9	15.5657	81.1575	98.5871	70.3787	2366.09	15.6397	90.7349	101.164	67.218	2427.94	16.0485
sp|Q14B71|CDCA2_MOUSE	Cdca2	CDCA2_MOUSE Cell division cycle-associated protein 2	3186	12	C	0.895929	2349.17	2104.69	53.2997	63.8993	41.9673	766.792	17.2164	55.2514	63.5288	42.4465	762.346	17.1165	54.6518	68.3359	47.9111	820.031	18.4117	46.419	57.0206	39.6954	684.247	15.363	44.3504	58.3186	39.095	699.823	15.7127	48.9934	60.0516	41.0012	720.619	16.1797
sp|O55187|CBX4_MOUSE	Cbx4	CBX4_MOUSE E3 SUMO-protein ligase CBX4	5272	2	C	0.895981	1411.54	1264.71	234.277	234.277	6.98379	468.554	17.5078	232.707	232.707	47.9089	465.414	17.3905	238.785	238.785	6.04982	477.571	17.8448	211.025	211.025	13.6809	422.051	15.7702	208.799	208.799	6.51017	417.597	15.6038	212.532	212.532	3.19033	425.064	15.8828
sp|Q8BX13|UBE3D_MOUSE	Ube3d	UBE3D_MOUSE E3 ubiquitin-protein ligase E3D	5828	2	C	0.896122	1100.49	986.175	168.826	168.826	173.382	337.652	16.1814	207.752	207.752	122.413	415.503	19.9123	173.669	173.669	176.318	347.337	16.6456	163.61	163.61	144.025	327.22	15.6815	161.898	161.898	136.002	323.797	15.5174	167.579	167.579	106.72	335.158	16.0619
sp|Q9D2Y4|MLKL_MOUSE	Mlkl	MLKL_MOUSE Mixed lineage kinase domain-like protein	4229	20	C	0.896133	10783.3	9663.29	140.847	171.33	83.016	3426.59	16.7587	149.272	195.031	165.227	3900.62	19.0771	149.198	172.806	81.6423	3456.11	16.9031	133.406	160.567	72.3421	3211.35	15.706	135.165	156.761	76.7849	3135.23	15.3337	142.214	165.835	78.8427	3316.71	16.2213
sp|P52431|DPOD1_MOUSE	Pold1	DPOD1_MOUSE DNA polymerase delta catalytic subunit	3778	26	C	0.896189	17172.4	15389.7	177.634	220.581	142.158	5735.1	17.6128	185.286	217.293	133.904	5649.62	17.3503	172.38	222.603	138.596	5787.67	17.7742	163.287	197.243	127.198	5128.31	15.7493	155.943	199.803	124.332	5194.88	15.9538	167.745	194.866	115.586	5066.52	15.5596
sp|P09602|HMGN2_MOUSE	Hmgn2	HMGN2_MOUSE Non-histone chromosomal protein HMG-17	1062	19	C	0.89638	10154.5	9102.25	186.141	185.919	87.8538	3532.47	18.3441	167.714	171.98	74.961	3267.61	16.9687	166.452	176.546	86.9115	3354.37	17.4192	169.023	159.968	70.3122	3039.38	15.7835	159.314	162.969	77.7731	3096.42	16.0797	152.819	156.129	66.9751	2966.45	15.4048
sp|Q91X58|ZFN2B_MOUSE	Zfand2b	ZFN2B_MOUSE AN1-type zinc finger protein 2B	2573	4	C	0.896478	2133.64	1912.76	174.643	183.198	112.825	732.793	18.1097	161.784	174.508	106.227	698.034	17.2507	172.453	175.703	105.284	702.812	17.3688	152.172	161.628	99.0957	646.513	15.9775	164.368	158.379	83.8971	633.516	15.6563	159.093	158.183	89.2702	632.732	15.6369
sp|Q9CZX5|PINX1_MOUSE	Pinx1	PINX1_MOUSE PIN2/TERF1-interacting telomerase inhibitor 1	5898	6	C	0.896488	3943.4	3535.21	160.465	225.464	159.745	1352.79	18.0888	161.582	210.583	141.204	1263.5	16.8949	179.547	221.185	138.644	1327.11	17.7454	164.771	202.875	130.089	1217.25	16.2764	158.719	203.53	127.811	1221.18	16.329	147.504	182.796	121.03	1096.78	14.6656
sp|Q8VC34|RPAP2_MOUSE	Rpap2	RPAP2_MOUSE Putative RNA polymerase II subunit B1 CTD phosphatase Rpap2	3381	6	C	0.896632	2930.17	2627.29	159.573	166.742	93.9534	1000.45	18.0019	128.936	153.965	89.263	923.792	16.6226	153.704	167.655	97.0781	1005.93	18.1006	141.92	143.414	73.6716	860.483	15.4834	132.974	144.556	80.733	867.333	15.6066	137.741	149.912	80.5455	899.471	16.1849
sp|Q8K1A0|METL5_MOUSE	Mettl5	METL5_MOUSE Methyltransferase-like protein 5	5775	2	C	0.896675	1440.76	1291.89	243.286	243.286	104.587	486.572	17.8059	228.477	228.477	112.133	456.954	16.722	248.617	248.617	127.175	497.234	18.196	225.166	225.166	95.4054	450.331	16.4796	209.239	209.239	83.7413	418.478	15.314	211.542	211.542	80.0341	423.084	15.4825
sp|P15379|CD44_MOUSE	Cd44	CD44_MOUSE CD44 antigen	4664	94	C	0.89676	34969.9	31359.6	63.2205	120.348	112.013	11312.7	17.0553	74.1943	135.708	137.334	12756.5	19.2321	62.17	115.965	105.477	10900.7	16.4342	70.0341	112.263	100.451	10552.7	15.9096	63.0326	106.494	93.3794	10010.4	15.0919	73.3938	114.856	101.871	10796.5	16.277
sp|P85094|ISC2A_MOUSE	Isoc2a	ISC2A_MOUSE Isochorismatase domain-containing protein 2A, mitochondrial	6206	1	C	0.896858	375.164	336.469	129.171	129.171	0	129.171	18.1514	142.19	142.19	0	142.19	19.9808	103.803	103.803	0	103.803	14.5865	123.189	123.189	0	123.189	17.3107	101.729	101.729	0	101.729	14.2951	111.551	111.551	0	111.551	15.6754
sp|Q8K1K4|CENPI_MOUSE	Cenpi	CENPI_MOUSE Centromere protein I	4757	1	C	0.896879	132.177	118.547	53.9812	53.9812	0	53.9812	21.5301	40.0614	40.0614	0	40.0614	15.9783	38.1346	38.1346	0	38.1346	15.2098	33.1474	33.1474	0	33.1474	13.2206	41.1462	41.1462	0	41.1462	16.4109	44.2534	44.2534	0	44.2534	17.6502
sp|P61219|RPAB2_MOUSE	Polr2f	RPAB2_MOUSE DNA-directed RNA polymerases I, II, and III subunit RPABC2	5494	6	C	0.896883	4613.1	4137.41	251.332	269.939	123.348	1619.64	18.5091	226.817	244.033	123.764	1464.2	16.7327	230.056	254.876	129.1	1529.26	17.4762	204.431	231.247	115.13	1387.48	15.856	205.847	228.666	114.038	1371.99	15.679	215.482	229.656	108.04	1377.94	15.747
sp|Q8BM88|CATO_MOUSE	Ctso	CATO_MOUSE Cathepsin O	5266	2	C	0.896932	525.761	471.572	86.6028	86.6028	0.00122756	173.206	17.3669	90.9508	90.9508	4.84965	181.902	18.2388	85.3266	85.3266	5.74099	170.653	17.111	85.7225	85.7225	0.661834	171.445	17.1904	75.5932	75.5932	3.36943	151.186	15.1591	74.4706	74.4706	4.06214	148.941	14.934
sp|O70230|ZN143_MOUSE	Znf143	ZN143_MOUSE Zinc finger protein 143	1249	6	C	0.896948	2364.31	2120.67	84.2629	115.114	117.561	690.683	15.3999	89.9397	163.451	188.249	980.709	21.8665	91.6876	115.487	112.282	692.92	15.4498	96.8746	116.33	113.679	697.981	15.5626	85.4729	108.998	104.071	653.986	14.5817	117.614	128.117	115.405	768.699	17.1394
sp|Q91V81|RBM42_MOUSE	Rbm42	RBM42_MOUSE RNA-binding protein 42	3905	13	C	0.897063	7244.17	6498.48	120.805	186.177	161.748	2420.3	17.6116	112.717	182.275	161.673	2369.58	17.2425	120.038	188.792	163.245	2454.29	17.859	120.779	163.24	132.952	2122.12	15.4419	118.381	167.152	143.012	2172.98	15.8119	130.41	169.491	141.806	2203.38	16.0332
sp|Q8VDQ1|PTGR2_MOUSE	Ptgr2	PTGR2_MOUSE Prostaglandin reductase 2	5031	4	C	0.897114	4001.99	3590.24	338.7	328.849	130.382	1315.4	17.3256	318.583	323.69	113.655	1294.76	17.0538	354.4	347.959	121.539	1391.83	18.3324	281.995	285.802	118.163	1143.21	15.0576	310.672	310.522	112.889	1242.09	16.36	296.589	301.234	107.911	1204.94	15.8707
sp|Q3TLP5|ECHD2_MOUSE	Echdc2	ECHD2_MOUSE Enoyl-CoA hydratase domain-containing protein 2, mitochondrial	4559	3	C	0.897155	1823.2	1635.7	229.21	204.131	100.508	612.392	17.7048	234.34	204.46	100.606	613.379	17.7334	230.548	199.144	93.1709	597.431	17.2723	203.812	179.989	86.4159	539.967	15.611	191.376	183.49	87.8463	550.469	15.9146	206.697	181.753	91.3223	545.259	15.7639
sp|Q9CZW4|ACSL3_MOUSE	Acsl3	ACSL3_MOUSE Long-chain-fatty-acid--CoA ligase 3	361	38	C	0.897184	23636.6	21206.4	184.805	201.746	134.757	7666.35	17.096	182.522	218.641	183.237	8308.35	18.5277	174.606	201.629	138.421	7661.9	17.0861	152.176	184.318	122.071	7004.09	15.6191	163.531	190.07	126.774	7222.67	16.1066	162.866	183.674	112.026	6979.61	15.5646
sp|P27046|MA2A1_MOUSE	Man2a1	MA2A1_MOUSE Alpha-mannosidase 2	159	115	C	0.897339	69234	62126.4	186.709	201.666	123.029	23191.6	17.6549	183.377	198.249	117.998	22798.7	17.3558	187.466	202.119	120.496	23243.7	17.6946	162.234	175.945	106.465	20233.6	15.4031	157.404	182.168	111.242	20949.3	15.9479	163.861	182.118	107.145	20943.5	15.9436
sp|Q9CQS3|FIBIN_MOUSE	Fibin	FIBIN_MOUSE Fin bud initiation factor homolog	4738	1	C	0.897439	323.805	290.595	116.421	116.421	0	116.421	18.9488	95.9666	95.9666	0	95.9666	15.6196	111.417	111.417	0	111.417	18.1343	96.3475	96.3475	0	96.3475	15.6816	89.5455	89.5455	0	89.5455	14.5745	104.702	104.702	0	104.702	17.0413
sp|Q9D0R2|SYTC_MOUSE	Tars	SYTC_MOUSE Threonine--tRNA ligase, cytoplasmic	33	118	C	0.897478	66624.8	59794.3	174.83	188.791	127.797	22277.3	17.6218	173.758	185.573	121.096	21897.6	17.3215	177.163	190.253	127.787	22449.9	17.7583	155.216	167.586	106.049	19775.2	15.6425	164.06	171.486	111.735	20235.3	16.0065	156.089	167.659	104.027	19783.8	15.6493
sp|Q8K1H1|TDRD7_MOUSE	Tdrd7	TDRD7_MOUSE Tudor domain-containing protein 7	2583	6	C	0.897536	2954.69	2651.94	140.494	148.801	44.8907	892.805	15.9241	138.522	200.641	173.426	1203.85	21.4719	140.777	143.006	42.7815	858.036	15.3039	137.14	151.772	54.7683	910.63	16.242	144.743	146.338	39.5993	878.026	15.6605	128.447	143.881	50.487	863.285	15.3976
sp|Q4QY64|ATAD5_MOUSE	Atad5	ATAD5_MOUSE ATPase family AAA domain-containing protein 5	5918	3	C	0.897582	770.92	691.964	85.4874	83.1718	21.2336	249.515	17.0564	94.4088	84.0764	31.4847	252.229	17.2419	99.1031	89.7252	26.8672	269.176	18.4003	79.3445	73.2971	15.9262	219.891	15.0314	67.6055	76.9071	25.4765	230.721	15.7717	81.8877	80.4508	24.117	241.352	16.4984
sp|E9Q942|SIM13_MOUSE	Smim13	SIM13_MOUSE Small integral membrane protein 13	6082	2	C	0.897612	334.78	300.503	52.4692	52.4692	12.0122	104.938	16.5184	60.3058	60.3058	12.7926	120.612	18.9855	54.615	54.615	17.4013	109.23	17.1939	51.3414	51.3414	18.512	102.683	16.1633	48.8618	48.8618	14.2898	97.7237	15.3827	50.0482	50.0482	14.7143	100.096	15.7562
sp|Q8C5P5|NT5D1_MOUSE	Nt5dc1	NT5D1_MOUSE 5'-nucleotidase domain-containing protein 1	4135	12	C	0.897714	7571.74	6797.26	190.627	212.037	89.4359	2544.44	17.7078	187.91	206.918	86.279	2483.01	17.2803	197.291	212.024	86.2479	2544.29	17.7068	174.214	191.621	70.9652	2299.45	16.0029	169.91	191.802	71.0483	2301.63	16.018	168.848	183.015	66.8124	2196.18	15.2841
sp|P18181|CD48_MOUSE	Cd48	CD48_MOUSE CD48 antigen	3924	2	C	0.897863	633.304	568.62	106.475	106.475	61.4257	212.95	17.7175	104.528	104.528	53.9209	209.057	17.3935	105.648	105.648	52.7632	211.297	17.5799	89.4983	89.4983	49.1887	178.997	14.8925	89.638	89.638	39.061	179.276	14.9158	105.173	105.173	39.9474	210.347	17.5008
sp|Q62192|CD180_MOUSE	Cd180	CD180_MOUSE CD180 antigen	3450	4	C	0.898091	1637.4	1470.53	138.971	135.89	15.4265	543.559	17.4894	139.204	139.022	10.1599	556.089	17.8926	134.456	134.438	19.1922	537.751	17.3025	122.463	125.994	7.959	503.976	16.2158	109.31	117.222	18.0719	468.886	15.0868	121.12	124.418	15.1172	497.671	16.0129
sp|Q9WVL6|EXTL3_MOUSE	Extl3	EXTL3_MOUSE Exostosin-like 3	5503	2	C	0.898113	514.686	462.246	85.073	85.073	15.4655	170.146	17.4163	81.8455	81.8455	15.9132	163.691	16.7556	90.4245	90.4245	19.8959	180.849	18.5119	71.1881	71.1881	13.3365	142.376	14.5738	78.2652	78.2652	6.91693	156.53	16.0226	81.67	81.67	2.3474	163.34	16.7197
sp|Q9CXE2|BCL7A_MOUSE	Bcl7a	BCL7A_MOUSE B-cell CLL/lymphoma 7 protein family member A	4454	5	C	0.89821	885.606	795.46	19.7325	62.6326	98.5387	313.163	18.6288	16.2563	55.3181	91.7572	276.59	16.4533	19.3393	59.1707	93.9233	295.853	17.5991	16.1155	52.4193	82.5187	262.096	15.5911	17.9075	55.0149	90.761	275.074	16.3631	12.4249	51.658	86.1846	258.29	15.3647
sp|Q9DC37|MFSD1_MOUSE	Mfsd1	MFSD1_MOUSE Major facilitator superfamily domain-containing protein 1	2097	5	C	0.898247	3154.84	2833.83	106.866	212.563	192.245	1062.81	17.7471	94.5466	200.127	185.506	1000.64	16.7088	113.649	218.278	198.389	1091.39	18.2243	114.886	196.699	168.868	983.495	16.4226	103.104	194.084	170.961	970.419	16.2043	109.03	175.983	147.162	879.913	14.693
sp|Q7TME2|SPAG5_MOUSE	Spag5	SPAG5_MOUSE Sperm-associated antigen 5	17	11	C	0.898276	2859.16	2568.32	86.325	87.1085	48.1329	958.193	17.6545	92.5955	83.8553	44.9932	922.408	16.9952	90.4847	88.96	53.286	978.56	18.0297	69.0962	77.2716	42.7096	849.987	15.6608	66.8061	78.182	48.8901	860.002	15.8453	80.5933	78.0296	41.107	858.326	15.8145
sp|Q52KE7|CCNL1_MOUSE	Ccnl1	CCNL1_MOUSE Cyclin-L1	5766	2	C	0.898322	1372.22	1232.7	237.894	237.894	265.688	475.789	18.265	203.307	203.307	217.344	406.613	15.6094	244.912	244.912	276.838	489.823	18.8037	209.19	209.19	212.805	418.38	16.0611	221.882	221.882	230.725	443.763	17.0356	185.279	185.279	191.45	370.557	14.2252
sp|Q640N1|AEBP1_MOUSE	Aebp1	AEBP1_MOUSE Adipocyte enhancer-binding protein 1	1789	32	C	0.898558	14977.6	13458.3	152.034	156.447	102.469	5006.31	17.6056	140.373	154.662	96.437	4949.17	17.4047	158.603	156.943	96.5813	5022.16	17.6613	124.594	139.392	89.891	4460.54	15.6863	135.56	140.328	91.3578	4490.48	15.7916	122.797	140.852	87.2608	4507.26	15.8506
tr|Q8VCG1|Q8VCG1_MOUSE	Dut	Q8VCG1_MOUSE Deoxyuridine triphosphatase, isoform CRA_b	740	31	C	0.898592	12774.7	11479.2	81.7618	139.613	118.759	4327.99	17.8445	82.6779	133.95	112.252	4152.44	17.1207	80.7258	138.525	117.016	4294.27	17.7055	72.0727	122.808	103.509	3807.05	15.6966	74.5634	125.596	106.695	3893.47	16.0529	70.8255	121.894	103.688	3778.72	15.5798
sp|Q99K85|SERC_MOUSE	Psat1	SERC_MOUSE Phosphoserine aminotransferase	2774	106	C	0.898655	62072.2	55781.5	190.806	195.588	124.815	20732.3	17.5915	187.398	197.165	133.805	20899.4	17.7334	190.657	192.835	119.42	20440.5	17.344	156.773	172.029	104.786	18235	15.4726	180.87	177.274	106.42	18791.1	15.9444	170.557	176.937	106.548	18755.4	15.9141
sp|Q8C8M1|FA60A_MOUSE	Fam60a	FA60A_MOUSE Protein FAM60A	22	2	C	0.898881	637.149	572.721	103.362	103.362	86.9415	206.723	17.0864	104.416	104.416	91.873	208.833	17.2607	110.797	110.797	93.5097	221.593	18.3155	92.7672	92.7672	70.7241	185.534	15.3351	97.792	97.792	85.0145	195.584	16.1657	95.8013	95.8013	80.0276	191.603	15.8366
sp|Q99K01-3|PDXD1_MOUSE	Pdxdc1	PDXD1_MOUSE Isoform 3 of Pyridoxal-dependent decarboxylase domain-containing protein 1	2865	1	C	0.898911	166.866	149.998	65.1128	65.1128	0	65.1128	20.5491	53.1764	53.1764	0	53.1764	16.7821	48.5768	48.5768	0	48.5768	15.3305	51.9841	51.9841	0	51.9841	16.4058	53.6866	53.6866	0	53.6866	16.9431	44.3269	44.3269	0	44.3269	13.9893
sp|Q60862|ORC2_MOUSE	Orc2	ORC2_MOUSE Origin recognition complex subunit 2	4091	2	C	0.899286	2580.84	2320.91	442.047	442.047	60.7766	884.095	18.0363	430.627	430.627	112.006	861.254	17.5703	417.746	417.746	83.1908	835.493	17.0448	408.921	408.921	46.2372	817.842	16.6847	372.522	372.522	40.0784	745.044	15.1995	379.014	379.014	63.9111	758.028	15.4644
sp|Q8R2U6|NUDT4_MOUSE	Nudt4	NUDT4_MOUSE Diphosphoinositol polyphosphate phosphohydrolase 2	4803	10	C	0.899352	5939.6	5341.79	175.322	202.894	146.073	2028.94	17.9848	165.274	186.084	128.36	1860.84	16.4947	180.622	204.982	144.017	2049.82	18.1699	175.346	181.772	112.163	1817.72	16.1126	176.815	180.553	115.111	1805.53	16.0045	159.489	171.854	106.054	1718.54	15.2334
sp|Q63918|SDPR_MOUSE	Sdpr	SDPR_MOUSE Serum deprivation-response protein	3888	71	C	0.899359	31656	28470.1	113.986	150.739	128.145	10702.5	17.8001	116.297	151.257	144.329	10739.3	17.8613	114.039	143.862	119.346	10214.2	16.988	110.805	135.087	107.482	9591.14	15.9517	99.169	131.492	107.801	9335.94	15.5273	106.166	134.409	106.596	9543.02	15.8717
tr|Q9Z150|Q9Z150_MOUSE	Zbtb12	Q9Z150_MOUSE Protein Zbtb12	5059	1	C	0.899368	182.012	163.696	61.7956	61.7956	0	61.7956	17.8751	58.5217	58.5217	0	58.5217	16.928	61.6951	61.6951	0	61.6951	17.846	57.8367	57.8367	0	57.8367	16.7299	56.5529	56.5529	0	56.5529	16.3586	49.3065	49.3065	0	49.3065	14.2624
sp|Q8CIL4|CA131_MOUSE		CA131_MOUSE Uncharacterized protein C1orf131 homolog	4096	6	C	0.899693	4541.94	4086.35	232.346	252.758	151.985	1516.55	17.5765	229.668	242.107	137.92	1452.64	16.8358	255.983	262.125	151.736	1572.75	18.2278	219.354	220.355	124.26	1322.13	15.3232	230.581	236.105	137.709	1416.63	16.4185	213.179	224.599	127.473	1347.59	15.6183
sp|Q9EQ06|DHB11_MOUSE	Hsd17b11	DHB11_MOUSE Estradiol 17-beta-dehydrogenase 11	2217	8	C	0.89977	5259.2	4732.07	185.597	217.227	136.516	1737.82	17.3934	189.233	216.909	128.959	1735.27	17.3679	201.54	223.263	135.614	1786.11	17.8767	201.309	196.519	96.4851	1572.15	15.7353	186.215	195.159	102.525	1561.27	15.6263	204.29	199.832	87.204	1598.65	16.0005
sp|Q64092|TFE3_MOUSE	Tfe3	TFE3_MOUSE Transcription factor E3	2532	14	C	0.899956	6232.18	5608.69	138.342	145.898	134.766	2042.57	17.2502	147.672	159.396	173.964	2231.54	18.8461	139.986	139.862	123.478	1958.07	16.5365	131.558	134.177	111.208	1878.47	15.8643	121.571	132.547	117.441	1855.66	15.6716	128.733	133.897	113.238	1874.56	15.8313
sp|P14069|S10A6_MOUSE	S100a6	S10A6_MOUSE Protein S100-A6	4601	57	C	0.900027	45308.4	40778.8	209.749	238.677	128.871	13604.6	15.8033	245.248	372.237	420.995	21217.5	24.6465	178.542	183.971	101.422	10486.3	12.1811	226.933	249.738	118.792	14235.1	16.5356	195.916	219.84	111.098	12530.9	14.556	259.979	245.839	110.859	14012.8	16.2775
sp|P63242|IF5A1_MOUSE	Eif5a	IF5A1_MOUSE Eukaryotic translation initiation factor 5A-1	4300	76	C	0.900134	33888.4	30504.1	99.1391	135.879	131.773	10326.8	16.0372	98.1031	173.946	179.527	13219.9	20.5302	93.5129	136.075	134.847	10341.7	16.0604	81.3818	133.794	131.01	10168.3	15.7912	85.4376	133.462	132.522	10143.1	15.752	85.5721	134.115	125.759	10192.7	15.829
sp|Q8BY71|HAT1_MOUSE	Hat1	HAT1_MOUSE Histone acetyltransferase type B catalytic subunit	863	33	C	0.900194	19138	17227.9	152.997	193.338	141.378	6380.16	17.5444	172.75	194.986	134.985	6434.53	17.6939	170.21	191.614	134.763	6323.27	17.3879	132.406	175.443	121.308	5789.62	15.9205	143.586	172.577	124.319	5695.06	15.6605	133.447	174.036	117.415	5743.2	15.7928
tr|F8VQ29|F8VQ29_MOUSE	Iqgap3	F8VQ29_MOUSE Protein Iqgap3	4091	36	C	0.900521	17704.5	15943.2	127.581	161.514	106.488	5814.5	17.2805	133.062	163.099	101.743	5871.56	17.4501	134.578	167.178	108.179	6018.42	17.8865	116.934	145.393	92.4445	5234.13	15.5557	127.821	150.5	97.8489	5418.01	16.1021	119.961	146.975	89.9162	5291.11	15.725
sp|P53762|ARNT_MOUSE	Arnt	ARNT_MOUSE Aryl hydrocarbon receptor nuclear translocator	4005	15	C	0.90055	6274.28	5650.3	86.8096	139.608	114.792	2094.12	17.5614	109.897	137.198	104.051	2057.98	17.2583	87.379	141.478	113.057	2122.18	17.7967	80.1752	124.879	99.8203	1873.18	15.7086	81.5459	127.837	106.567	1917.55	16.0807	86.4966	123.972	100.395	1859.57	15.5945
sp|P33609|DPOLA_MOUSE	Pola1	DPOLA_MOUSE DNA polymerase alpha catalytic subunit	2481	48	C	0.900567	31749.3	28592.4	180.675	220.483	178.612	10583.2	17.5388	173.563	216.582	179.548	10395.9	17.2285	180.457	224.379	180.719	10770.2	17.8487	158.853	197.947	168.503	9501.47	15.7461	157.683	201.437	166.685	9668.99	16.0237	160.504	196.29	159.294	9421.91	15.6143
sp|Q8BMS4|COQ3_MOUSE	Coq3	COQ3_MOUSE Hexaprenyldihydroxybenzoate methyltransferase, mitochondrial	2557	7	C	0.900642	3778.04	3402.66	137.33	171.723	140.356	1202.06	16.7402	160.03	189.315	139.942	1325.2	18.455	133.114	178.683	125.338	1250.78	17.4187	122.507	161.612	133.389	1131.28	15.7545	97.5602	155.153	120.613	1086.07	15.1248	125.584	169.33	118.666	1185.31	16.5068
sp|Q8BU04|UBR7_MOUSE	Ubr7	UBR7_MOUSE Putative E3 ubiquitin-protein ligase UBR7	1006	16	C	0.900689	7008.48	6312.46	91.1231	144.597	122.787	2313.55	17.3678	82.4765	147.584	135.384	2361.35	17.7266	82.8038	145.849	125.148	2333.58	17.5181	85.6662	128.833	107.665	2061.32	15.4743	85.677	128.394	106.173	2054.3	15.4216	96.3725	137.302	112.85	2196.84	16.4916
sp|Q8CCJ9|P20L1_MOUSE	Phf20l1	P20L1_MOUSE PHD finger protein 20-like protein 1	3027	2	C	0.90069	522.648	470.744	80.8938	80.8938	17.2781	161.788	16.2864	97.5377	97.5377	19.8857	195.075	19.6373	82.8923	82.8923	2.88043	165.785	16.6888	80.7124	80.7124	1.06712	161.425	16.2499	78.6258	78.6258	9.29103	157.252	15.8298	76.0336	76.0336	0.434747	152.067	15.3079
tr|F6U9E6|F6U9E6_MOUSE	Ikzf4	F6U9E6_MOUSE Zinc finger protein Eos (Fragment)	6306	2	C	0.900721	1356.07	1221.44	222.509	222.509	43.4815	445.018	17.2654	231.338	231.338	42.4158	462.676	17.9505	224.189	224.189	54.544	448.377	17.3957	210.355	210.355	36.7879	420.711	16.3224	204.344	204.344	46.5132	408.689	15.8559	196.021	196.021	24.0335	392.041	15.2101
sp|Q9D3G5|STX11_MOUSE	Stx11	STX11_MOUSE Syntaxin-11	4598	3	C	0.900778	1339.17	1206.3	124.809	144.45	39.5888	433.349	17.0243	130.938	146.548	28.6912	439.644	17.2716	146.037	155.394	25.7595	466.181	18.3141	115.695	130.636	31.7465	391.908	15.3963	117.863	132.057	24.7549	396.171	15.5638	123.412	139.407	27.8205	418.22	16.43
sp|Q9D8X5|CNOT8_MOUSE	Cnot8	CNOT8_MOUSE CCR4-NOT transcription complex subunit 8	4540	14	C	0.900779	6235.57	5616.87	122.69	149.095	103.926	2087.33	17.611	125.557	147.613	107.186	2066.58	17.4359	122.392	148.69	102.778	2081.66	17.5631	107.834	132.385	90.4407	1853.39	15.6372	109.731	134.165	89.4714	1878.31	15.8475	101.841	134.655	95.6638	1885.17	15.9054
sp|Q8R4R6|NUP53_MOUSE	Nup35	NUP53_MOUSE Nucleoporin NUP53	2833	23	C	0.900787	10910.2	9827.73	136.535	156.176	133.059	3592.06	17.3212	138.156	159.82	149.941	3675.85	17.7253	132.41	158.359	134.791	3642.25	17.5632	132.844	141.454	86.8396	3253.43	15.6883	136.737	142.712	88.2668	3282.39	15.828	131.819	143.127	89.4572	3291.91	15.8739
sp|O55003|BNIP3_MOUSE	Bnip3	BNIP3_MOUSE BCL2/adenovirus E1B 19 kDa protein-interacting protein 3	4810	2	C	0.90087	1089.91	981.865	180.977	180.977	245.744	361.953	17.4707	180.052	180.052	240.757	360.104	17.3815	183.925	183.925	247.011	367.85	17.7553	167.976	167.976	233.513	335.951	16.2157	165.951	165.951	224.08	331.901	16.0201	157.006	157.006	222.041	314.013	15.1567
sp|P47968|RPIA_MOUSE	Rpia	RPIA_MOUSE Ribose-5-phosphate isomerase	6265	3	C	0.900904	1955.24	1761.49	159.093	213.351	105.421	640.053	17.2209	171.01	215.98	98.1804	647.939	17.4331	162.19	222.417	109.47	667.25	17.9526	130.499	198.58	127.861	595.741	16.0286	126.994	186.703	104.347	560.109	15.07	147.727	201.879	102.022	605.636	16.2949
sp|Q9D0V8|CINP_MOUSE	Cinp	CINP_MOUSE Cyclin-dependent kinase 2-interacting protein	4514	4	C	0.900964	886.732	798.914	75.1329	73.9772	9.19318	295.909	17.5546	73.047	71.4314	7.70082	285.726	16.9505	79.2003	76.2742	13.0451	305.097	18.0997	63.8272	65.2066	10.4851	260.826	15.4734	67.6801	67.8806	14.981	271.522	16.1079	66.3331	66.6414	8.71945	266.566	15.8139
sp|Q8CIG3|KDM1B_MOUSE	Kdm1b	KDM1B_MOUSE Lysine-specific histone demethylase 1B	1802	3	C	0.901122	1862	1677.89	132.025	201.656	159.034	604.968	17.09	140.619	210.76	173.51	632.279	17.8615	148.535	208.252	156.411	624.757	17.649	126.647	173.332	125.366	519.996	14.6896	124.655	192.313	143.274	576.94	16.2982	146.977	193.652	142.815	580.957	16.4117
sp|P62342|SELT_MOUSE	Selt	SELT_MOUSE Selenoprotein T	5436	2	C	0.901163	1216.38	1096.15	215.87	215.87	41.4469	431.741	18.6696	214.183	214.183	16.8581	428.366	18.5237	178.134	178.134	24.9295	356.269	15.406	183.364	183.364	29.5373	366.728	15.8583	187.371	187.371	23.5591	374.742	16.2048	177.342	177.342	44.9775	354.683	15.3375
sp|Q5RKZ7|MOCS1_MOUSE	Mocs1	MOCS1_MOUSE Molybdenum cofactor biosynthesis protein 1	1754	4	C	0.901299	2231.29	2011.06	188.215	186.615	100.783	746.459	17.5954	182.16	180.75	98.5161	723.001	17.0424	193.554	190.459	99.2371	761.834	17.9578	177.807	169.738	75.1694	678.953	16.0041	169.638	159.879	75.9483	639.514	15.0745	183.277	173.149	78.3798	692.596	16.3257
sp|Q9D958|SPCS1_MOUSE	Spcs1	SPCS1_MOUSE Signal peptidase complex subunit 1	6301	2	C	0.901316	1560.24	1406.27	275.718	275.718	26.6839	551.435	18.5887	253.295	253.295	16.3864	506.59	17.077	251.107	251.107	13.6102	502.215	16.9295	232.119	232.119	9.00185	464.237	15.6493	257.347	257.347	19.1231	514.694	17.3502	213.669	213.669	9.22348	427.338	14.4054
sp|Q8BWQ4|CMTR2_MOUSE	Cmtr2	CMTR2_MOUSE Cap-specific mRNA (nucleoside-2'-O-)-methyltransferase 2	5916	2	C	0.901384	1385.79	1249.13	196.466	196.466	33.0524	392.931	14.9124	303.426	303.426	201.062	606.851	23.031	193.006	193.006	35.3757	386.013	14.6498	216.191	216.191	60.0572	432.381	16.4096	201.136	201.136	48.6917	402.272	15.2669	207.24	207.24	35.4877	414.48	15.7302
sp|P63028|TCTP_MOUSE	Tpt1	TCTP_MOUSE Translationally-controlled tumor protein	3631	96	C	0.901404	44133.8	39782.4	102.426	140.005	143.173	13440.5	16.0166	125.395	180.562	229.455	17333.9	20.6563	111.37	139.16	141.344	13359.4	15.9199	107.568	136.215	130.525	13076.7	15.583	101.965	138.572	135.187	13302.9	15.8526	114.271	139.612	126.145	13402.8	15.9716
sp|P23950|TISB_MOUSE	Zfp36l1	TISB_MOUSE Zinc finger protein 36, C3H1 type-like 1	1384	14	C	0.901596	7620.44	6870.56	159.568	184.919	102.811	2588.87	17.8654	169.502	177.492	89.1053	2484.89	17.1478	154.464	181.906	101.392	2546.68	17.5742	138.362	165.656	87.1343	2319.18	16.0043	135.101	164.77	87.6431	2306.78	15.9187	133.281	160.329	86.6787	2244.6	15.4896
sp|P10852|4F2_MOUSE	Slc3a2	4F2_MOUSE 4F2 cell-surface antigen heavy chain	3423	79	C	0.901607	45745	41244	181.858	196.452	120.26	15519.7	17.841	180.158	190.177	119.399	15024	17.2711	184.095	192.421	117.12	15201.3	17.475	165.923	173.064	108.643	13672.1	15.717	167.621	174.084	103.414	13752.7	15.8097	169.848	174.926	105.136	13819.2	15.8861
sp|Q9CXT6|KDM8_MOUSE	Kdm8	KDM8_MOUSE Lysine-specific demethylase 8	5251	3	C	0.901654	727.866	656.283	43.982	80.5795	71.5327	241.739	17.4648	36.3656	81.1449	80.9883	243.435	17.5873	47.9436	80.8974	67.2172	242.692	17.5337	52.4788	78.498	54.7766	235.494	17.0136	44.5366	74.305	63.7899	222.915	16.1049	34.7031	65.958	62.0497	197.874	14.2957
sp|Q9QXS1-14|PLEC_MOUSE	Plec	PLEC_MOUSE Isoform PLEC-1G of Plectin	4091	2	C	0.901814	1003.03	904.549	163.407	163.407	147.315	326.814	17.1324	174.005	174.005	141.861	348.011	18.2436	164.104	164.104	137.842	328.208	17.2055	153.161	153.161	145.145	306.322	16.0581	144.24	144.24	133.954	288.48	15.1228	154.873	154.873	133.797	309.747	16.2377
sp|Q02395|MTF2_MOUSE	Mtf2	MTF2_MOUSE Metal-response element-binding transcription factor 2	5871	3	C	0.901834	1313.4	1184.47	162.385	148.83	32.1461	446.489	17.8748	146.396	134.586	25.8382	403.759	16.1641	169.282	154.384	32.3808	463.153	18.5419	139.63	130.487	24.9866	391.46	15.6718	134.42	130.554	17.8737	391.663	15.6799	148.22	133.782	28.7429	401.347	16.0676
sp|Q8BGV4|TTI2_MOUSE	Tti2	TTI2_MOUSE TELO2-interacting protein 2	6138	3	C	0.901846	197.685	178.281	4.20389	21.1866	30.5616	63.5599	16.9058	3.42819	21.5488	31.9521	64.6464	17.1948	5.32157	23.1595	31.3853	69.4784	18.48	0	19.8758	34.4259	59.6274	15.8598	0	17.2412	29.8626	51.7235	13.7575	3.53181	22.3101	32.6757	66.9302	17.8022
tr|Q6PGF5|Q6PGF5_MOUSE	Bms1	Q6PGF5_MOUSE BMS1 homolog, ribosome assembly protein (Yeast)	2183	44	C	0.901897	23183	20908.7	77.5036	176.466	173.595	7764.5	17.6099	75.9798	173.852	169.976	7649.47	17.349	84.4381	176.57	172.089	7769.07	17.6202	74.8807	157.458	154.634	6928.17	15.7131	84.0296	165.881	160.357	7298.75	16.5535	71.2838	151.859	147.777	6681.8	15.1543
sp|Q8BLY7|HPS6_MOUSE	Hps6	HPS6_MOUSE Hermansky-Pudlak syndrome 6 protein homolog	5201	2	C	0.901913	1193.53	1076.46	196.744	196.744	125.046	393.488	17.3343	197.126	197.126	130.814	394.251	17.3679	202.898	202.898	112.76	405.795	17.8765	169.382	169.382	87.2497	338.764	14.9235	185.268	185.268	94.4576	370.535	16.3231	183.582	183.582	77.4358	367.165	16.1747
sp|Q8CID0|CSR2B_MOUSE	Csrp2bp	CSR2B_MOUSE Cysteine-rich protein 2-binding protein	4682	5	C	0.901934	3759.5	3390.82	309.052	252.576	99.0141	1262.88	17.6618	313.009	259.989	96.655	1299.94	18.1802	284.715	239.335	91.0866	1196.68	16.736	274.81	226.131	89.6235	1130.65	15.8126	272.773	223.873	92.0947	1119.36	15.6547	256.343	228.162	94.9025	1140.81	15.9547
sp|Q5SPL2|PHF12_MOUSE	Phf12	PHF12_MOUSE PHD finger protein 12	4951	3	C	0.902171	389.108	351.042	25.1638	44.8615	35.4381	134.585	18.1835	24.558	45.2239	38.3994	135.672	18.3303	25.6579	39.6171	28.4153	118.851	16.0577	20.2269	37.2852	30.2122	111.856	15.1126	29.3098	41.1852	22.0924	123.556	16.6933	24.3262	38.5434	26.3254	115.63	15.6226
sp|Q61164|CTCF_MOUSE	Ctcf	CTCF_MOUSE Transcriptional repressor CTCF	2282	31	C	0.902252	12841.8	11586.6	90.6048	136.862	101.358	4242.74	17.368	95.7679	135.362	94.0621	4196.24	17.1777	99.6635	142.028	100.947	4402.86	18.0235	87.8298	125.727	85.4775	3897.54	15.955	90.2927	125.911	89.0778	3903.24	15.9783	92.543	122.122	77.3729	3785.79	15.4975
tr|E9PZF0|E9PZF0_MOUSE	Gm20390	E9PZF0_MOUSE Nucleoside diphosphate kinase	2716	62	C	0.902358	30020.6	27089.3	110.658	142.841	115.405	8856.11	15.5071	147.359	200.282	225.17	12417.5	21.7432	103.449	141.08	118.117	8746.98	15.316	113.526	146.301	113.554	9070.69	15.8829	108.076	142.84	115.251	8856.05	15.507	128.566	147.784	104.485	9162.58	16.0438
sp|Q8BGT5|ALAT2_MOUSE	Gpt2	ALAT2_MOUSE Alanine aminotransferase 2	1437	20	C	0.902491	11406.3	10294.1	156.013	187.018	152.004	3740.37	17.2365	183.086	186.706	144.278	3734.12	17.2077	178.066	196.589	154.799	3931.79	18.1186	134.076	171.218	135.698	3424.36	15.7802	144.708	168.582	136.139	3371.64	15.5372	153.587	174.903	129.398	3498.07	16.1199
sp|Q9WUK4|RFC2_MOUSE	Rfc2	RFC2_MOUSE Replication factor C subunit 2	2098	36	C	0.902578	23871	21545.5	198.619	219.608	141.616	7905.88	17.4075	197.021	221.123	129.883	7960.41	17.5276	198.137	222.353	138.824	8004.72	17.6251	166.18	199.21	126.151	7171.55	15.7906	174.219	197.406	127.628	7106.63	15.6477	170.866	201.869	126.88	7267.27	16.0014
sp|Q62513|ZN260_MOUSE	Znf260	ZN260_MOUSE Zinc finger protein 260	4771	3	C	0.902601	1223.07	1103.95	143.708	138.052	10.1476	414.156	17.7977	124.784	124.592	14.3766	373.775	16.0624	153.443	145.047	21.9659	435.142	18.6996	126.805	129.1	17.3479	387.301	16.6436	121.084	117.607	11.1662	352.82	15.1619	123.159	121.275	17.3855	363.826	15.6348
sp|D3Z4S3|PTRD1_MOUSE	Ptrhd1	PTRD1_MOUSE Putative peptidyl-tRNA hydrolase PTRHD1	4358	2	C	0.90273	1900.25	1715.42	365.339	365.339	175.137	730.678	20.2087	330.702	330.702	179.62	661.405	18.2927	254.085	254.085	103.756	508.17	14.0547	326.64	326.64	160.213	653.28	18.068	265.944	265.944	125.237	531.888	14.7106	265.124	265.124	114.74	530.248	14.6653
sp|Q9WTJ4|FIZ1_MOUSE	Fiz1	FIZ1_MOUSE Flt3-interacting zinc finger protein 1	2749	5	C	0.902952	347.186	313.492	3.22391	21.5089	42.784	107.545	16.278	2.55736	22.4278	46.0296	112.139	16.9733	5.52252	25.5003	47.7619	127.502	19.2986	5.87504	22.0581	42.1274	110.291	16.6936	4.46398	19.9915	37.4295	99.9573	15.1295	0	20.6487	41.8009	103.244	15.627
sp|A2A8L1|CHD5_MOUSE	Chd5	CHD5_MOUSE Chromodomain-helicase-DNA-binding protein 5	2867	33	C	0.903037	22389.5	20218.5	203.818	225.262	145.992	7433.64	17.4466	187.787	221.797	143.228	7319.29	17.1782	205.742	231.411	145.762	7636.56	17.9228	198.526	202.078	110.712	6668.57	15.651	190.506	208.079	113.824	6866.61	16.1158	183.759	202.526	110.444	6683.35	15.6857
sp|Q8CIM1|LRC45_MOUSE	Lrrc45	LRC45_MOUSE Leucine-rich repeat-containing protein 45	5261	2	C	0.903076	660.94	596.879	109.242	109.242	85.1053	218.484	17.3701	113.359	113.359	56.8969	226.719	18.0247	107.868	107.868	96.0999	215.737	17.1517	102.294	102.294	77.6251	204.589	16.2654	98.1266	98.1266	72.0392	196.253	15.6027	98.0183	98.0183	65.3889	196.037	15.5854
sp|Q9QWF0|CAF1A_MOUSE	Chaf1a	CAF1A_MOUSE Chromatin assembly factor 1 subunit A	1423	31	C	0.903093	14965.3	13515.1	122.468	162.714	137.711	5044.14	17.7109	121.363	154.219	125.099	4780.78	16.7862	125.377	165.819	140.571	5140.38	18.0489	115.797	146.944	113.745	4555.27	15.9944	117.835	145.812	114.595	4520.17	15.8712	119.502	143.213	108.388	4439.62	15.5883
sp|Q8BIF9|ZN787_MOUSE	Znf787	ZN787_MOUSE Zinc finger protein 787	1456	3	C	0.903122	928.296	838.365	46.8111	108.93	143.876	326.791	18.4977	52.7615	99.3466	123.722	298.04	16.8702	48.3372	101.155	127.134	303.465	17.1773	45.436	97.3551	122.522	292.065	16.5321	49.9887	99.1403	125.724	297.421	16.8352	42.4882	82.9596	103.494	248.879	14.0875
sp|Q9R008|KIME_MOUSE	Mvk	KIME_MOUSE Mevalonate kinase	2232	22	C	0.90316	11460	10350.2	119.151	168.428	133.469	3705.42	16.9895	141.719	179.886	130.74	3957.49	18.1452	113.793	172.593	142.076	3797.04	17.4095	117.656	155.834	128.712	3428.34	15.719	119.403	157.997	121.91	3475.93	15.9372	127.602	156.632	122.223	3445.9	15.7995
sp|P56213|ALR_MOUSE	Gfer	ALR_MOUSE FAD-linked sulfhydryl oxidase ALR	728	8	C	0.90323	5323.14	4808.02	210.326	218.456	117.954	1747.65	17.2502	223.116	234.236	127.253	1873.89	18.4963	194.115	212.7	120.013	1701.6	16.7957	181.679	197.85	110.396	1582.8	15.6231	175.915	192.178	117.834	1537.42	15.1752	187.371	210.975	117.838	1687.8	16.6595
sp|Q9QXG4|ACSA_MOUSE	Acss2	ACSA_MOUSE Acetyl-coenzyme A synthetase, cytoplasmic	2653	11	C	0.903234	6674.11	6028.28	213.867	201.903	88.2301	2220.93	17.4843	216.212	195.86	82.3532	2154.46	16.9611	217.835	208.975	91.0051	2298.72	18.0967	195.447	178.986	82.5413	1968.84	15.4998	206.209	188.88	82.9461	2077.69	16.3566	206.779	180.159	82.3794	1981.75	15.6014
sp|Q6ZQ06|CE162_MOUSE	Cep162	CE162_MOUSE Centrosomal protein of 162 kDa	4091	3	C	0.903251	256.267	231.474	23.7783	24.0333	12.1631	72.0999	14.7824	31.4775	31.9358	6.55287	95.8075	19.6431	32.3939	29.4533	13.0769	88.3599	18.1162	26.3232	23.2356	6.08749	69.7068	14.2918	25.8305	24.011	6.86157	72.0329	14.7687	29.7217	29.9114	8.80269	89.7341	18.3979
tr|E9PZ73|E9PZ73_MOUSE	Tead1	E9PZ73_MOUSE Transcriptional enhancer factor TEF-1	2310	6	C	0.903277	6850.2	6187.63	400.162	396.648	120.178	2379.89	18.2537	374.147	366.528	90.5569	2199.17	16.8676	385.045	378.524	94.6033	2271.14	17.4197	347.009	339.571	88.372	2037.42	15.627	362.476	358.881	84.7132	2153.29	16.5157	349.528	332.82	74.1962	1996.92	15.3163
sp|P17742|PPIA_MOUSE	Ppia	PPIA_MOUSE Peptidyl-prolyl cis-trans isomerase A	940	282	C	0.90329	133680	120752	96.562	143.888	130.852	40576.5	15.9479	104.643	189.762	257.51	53513	21.0324	92.0517	140.391	126.746	39590.2	15.5603	103.066	141.254	122.562	39833.6	15.6559	103.966	140.197	122.302	39535.6	15.5388	115.85	146.746	126.264	41382.3	16.2646
sp|Q9JL62|GLTP_MOUSE	Gltp	GLTP_MOUSE Glycolipid transfer protein	364	12	C	0.903305	4748.01	4288.9	109.191	143.461	133.57	1721.53	19.05	108.315	136.179	120.942	1634.15	18.0831	85.0642	116.027	100.767	1392.33	15.4071	102.315	126.699	113.742	1520.39	16.8242	99.4443	119.219	105.883	1430.63	15.831	92.6598	111.49	99.8322	1337.88	14.8046
sp|Q8BWY9|CIP2A_MOUSE	Kiaa1524	CIP2A_MOUSE Protein CIP2A	4091	53	C	0.903364	39385	35579	230.4	250.738	117.446	13289.1	17.7273	220.417	243.813	118.005	12922.1	17.2377	229.071	248.561	115.657	13173.8	17.5734	195.943	220.736	106.924	11699	15.6062	201.772	226.54	106.2	12006.6	16.0165	206.741	224.027	104.295	11873.4	15.8388
sp|P81269|ATF1_MOUSE	Atf1	ATF1_MOUSE Cyclic AMP-dependent transcription factor ATF-1	3837	9	C	0.903473	7206.07	6510.49	331.661	278.249	171.264	2504.24	18.257	297.017	257.517	157.312	2317.65	16.8967	296.13	264.909	163.996	2384.18	17.3818	261.832	244.551	152.531	2200.96	16.046	292.867	239.921	143.828	2159.28	15.7422	265.27	238.917	143.012	2150.25	15.6763
sp|P97875|JDP2_MOUSE	Jdp2	JDP2_MOUSE Jun dimerization protein 2	4730	2	C	0.903697	1357.45	1226.72	229.346	229.346	231.571	458.691	17.7501	226.479	226.479	217.841	452.958	17.5282	222.899	222.899	214.35	445.798	17.2511	207.841	207.841	202.231	415.682	16.0857	207.941	207.941	208.969	415.881	16.0934	197.579	197.579	189.729	395.158	15.2915
sp|P47876|IBP1_MOUSE	Igfbp1	IBP1_MOUSE Insulin-like growth factor-binding protein 1	2141	3	C	0.903896	1690.74	1528.25	208.811	210.977	63.8285	632.93	19.6624	169.58	174.193	43.5662	522.58	16.2343	181.961	178.409	43.0498	535.227	16.6272	190.892	164.448	70.9098	493.344	15.3261	185.686	170.017	64.5691	510.052	15.8451	189.465	174.951	53.3039	524.854	16.3049
sp|Q8R1F9|RPP40_MOUSE	Rpp40	RPP40_MOUSE Ribonuclease P protein subunit p40	4084	9	C	0.904006	6201.35	5606.06	215.008	217.646	72.7068	1958.82	16.5897	223.443	254.546	121.302	2290.91	19.4023	222.31	216.847	72.2964	1951.62	16.5288	194.861	200.394	56.9458	1803.54	15.2747	208.389	211.845	72.5774	1906.61	16.1475	189.673	210.657	71.6713	1895.91	16.0569
sp|Q9JLG8|CAN15_MOUSE	Capn15	CAN15_MOUSE Calpain-15	5740	3	C	0.904315	714.124	645.793	78.2693	77.7586	21.6929	233.276	17.1537	75.8984	76.8063	25.0793	230.419	16.9436	87.8065	83.4765	30.7854	250.429	18.415	64.4303	71.3454	35.2988	214.036	15.7389	72.7712	71.1822	26.6525	213.547	15.7029	76.6766	72.7367	22.1875	218.21	16.0458
sp|Q6PAL7|AHDC1_MOUSE	Ahdc1	AHDC1_MOUSE AT-hook DNA-binding motif-containing protein 1	2748	8	C	0.904453	2019.63	1826.66	46.9607	69.5615	67.1933	556.492	14.4683	55.2288	81.3609	73.9252	650.887	16.9225	51.9953	101.531	138.964	812.252	21.1178	45.4693	69.8863	72.1261	559.09	14.5358	49.7367	91.8193	117.19	734.555	19.0977	45.9079	66.627	52.4612	533.016	13.8579
sp|Q91VC9|GHITM_MOUSE	Ghitm	GHITM_MOUSE Growth hormone-inducible transmembrane protein	1099	13	C	0.904456	6862.92	6207.21	149.839	178.646	107.713	2322.39	17.7687	172.746	176.319	97.8509	2292.15	17.5373	150.381	172.952	104.869	2248.38	17.2024	127.807	159.57	93.6357	2074.41	15.8714	142.762	164.064	92.4233	2132.83	16.3183	127.422	153.844	86.0347	1999.97	15.3018
sp|Q9D1I6|RM14_MOUSE	Mrpl14	RM14_MOUSE 39S ribosomal protein L14, mitochondrial	4897	7	C	0.90452	1903.1	1721.4	69.2608	91.5439	71.6249	640.807	17.6799	61.8665	86.6122	57.4871	606.286	16.7274	64.9796	93.716	72.4512	656.012	18.0994	61.1494	82.8448	60.3624	579.913	15.9998	55.9006	83.7447	65.9315	586.213	16.1736	59.2682	79.3242	59.0724	555.27	15.3199
sp|Q8BYM8|SYCM_MOUSE	Cars2	SYCM_MOUSE Probable cysteine--tRNA ligase, mitochondrial	301	5	C	0.904549	1829.93	1655.26	121.806	122.719	74.9103	613.594	17.6057	109.489	121.24	86.1171	606.199	17.3935	116.338	122.028	81.2602	610.139	17.5066	90.5561	107.783	75.1197	538.914	15.463	104.042	108.885	74.0317	544.424	15.6211	101.157	114.385	75.3108	571.925	16.4101
sp|Q5PSV9|MDC1_MOUSE	Mdc1	MDC1_MOUSE Mediator of DNA damage checkpoint protein 1	1413	35	C	0.904582	11647.7	10536.2	79.8978	107.33	85.1182	3756.53	16.9336	87.7574	110.25	96.0723	3858.74	17.3943	90.0451	115.211	90.4669	4032.38	18.177	71.7995	102.058	84.3851	3572.04	16.1019	75.193	97.7683	75.39	3421.89	15.4251	71.4707	101.209	82.9849	3542.32	15.968
sp|P97478|COQ7_MOUSE	Coq7	COQ7_MOUSE Ubiquinone biosynthesis protein COQ7 homolog	5541	5	C	0.904714	3927.43	3553.2	207.489	237.529	132.616	1187.65	15.8763	387.607	308.792	181.377	1543.96	20.6394	205.705	239.164	129.403	1195.82	15.9856	224.661	243.373	148.175	1216.87	16.2669	222.134	225.614	123.845	1128.07	15.0799	255.931	241.651	134.387	1208.26	16.1518
sp|P61460|DEPD5_MOUSE	Depdc5	DEPD5_MOUSE DEP domain-containing protein 5	4733	1	C	0.904742	250.74	226.855	82.0567	82.0567	0	82.0567	17.1813	83.9742	83.9742	0	83.9742	17.5828	84.7086	84.7086	0	84.7086	17.7365	66.7843	66.7843	0	66.7843	13.9835	74.6856	74.6856	0	74.6856	15.6379	85.3846	85.3846	0	85.3846	17.8781
sp|Q9JKP8|CHRC1_MOUSE	Chrac1	CHRC1_MOUSE Chromatin accessibility complex protein 1	4513	6	C	0.904803	3698	3345.96	148.035	205.398	207.488	1232.39	17.4957	163.603	216.672	210.762	1300.03	18.456	152.021	194.264	189.224	1165.58	16.5473	155.964	191.351	190.133	1148.11	16.2992	136.147	172.021	169.709	1032.13	14.6527	154.226	194.286	190.42	1165.72	16.5492
sp|Q91WN1|DNJC9_MOUSE	Dnajc9	DNJC9_MOUSE DnaJ homolog subfamily C member 9	938	37	C	0.9049	19679.1	17807.6	170.686	181.373	124.128	6710.82	17.9019	171.165	171.403	116.204	6341.9	16.9178	192.014	179.091	120.14	6626.37	17.6766	174.241	160.376	105.532	5933.92	15.8294	170.102	161.716	103.548	5983.48	15.9616	165.444	159.195	103.463	5890.2	15.7128
sp|Q8R4N0|CLYBL_MOUSE	Clybl	CLYBL_MOUSE Citrate lyase subunit beta-like protein, mitochondrial	2754	16	C	0.904997	8466.39	7662.06	146.208	179.8	137.923	2876.81	17.8368	136.722	184.097	159.458	2945.55	18.2631	142.35	165.252	107.16	2644.03	16.3936	130.229	159.011	103.877	2544.17	15.7744	133.772	156.481	100.107	2503.7	15.5235	136.681	163.387	106.343	2614.19	16.2085
sp|P62862|RS30_MOUSE	Fau	RS30_MOUSE 40S ribosomal protein S30	2559	22	C	0.905237	12868.1	11648.7	154.44	188.724	139.927	4151.93	16.9351	165.244	176.685	145.338	3887.08	15.8548	187.135	219.504	165.843	4829.08	19.6971	150.018	182.104	126.635	4006.28	16.341	170.591	202.268	146.611	4449.91	18.1505	119.505	145.113	91.8809	3192.48	13.0216
sp|Q3UBG2|PCLI1_MOUSE	Pid1	PCLI1_MOUSE PTB-containing, cubilin and LRP1-interacting protein	4489	3	C	0.905299	934.898	846.362	76.6984	90.0371	24.2337	270.111	15.164	79.1215	132.617	94.4335	397.85	22.3353	75.8219	88.9791	23.1813	266.937	14.9859	75.2658	98.876	44.9719	296.628	16.6527	81.4786	91.6527	22.905	274.958	15.4361	78.8995	91.5921	35.5769	274.776	15.4259
sp|Q8R2L5|RT18C_MOUSE	Mrps18c	RT18C_MOUSE 28S ribosomal protein S18c, mitochondrial	3379	4	C	0.905384	3548.45	3212.71	305.339	296.27	27.7543	1185.08	17.5278	289.214	291.229	40.1282	1164.92	17.2296	308.229	299.612	34.4731	1198.45	17.7255	280.108	273.694	26.2051	1094.78	16.1921	272.079	267.451	21.4042	1069.8	15.8228	256.111	262.032	35.9137	1048.13	15.5022
tr|B0QZW4|B0QZW4_MOUSE	Supt3	B0QZW4_MOUSE Protein Supt3 (Fragment)	6221	1	C	0.905389	91.2705	82.6353	29.1155	29.1155	0	29.1155	16.7421	32.3465	32.3465	0	32.3465	18.6	29.8085	29.8085	0	29.8085	17.1406	22.4063	22.4063	0	22.4063	12.8842	29.5241	29.5241	0	29.5241	16.9771	30.7049	30.7049	0	30.7049	17.6561
sp|P12388|PAI2_MOUSE	Serpinb2	PAI2_MOUSE Plasminogen activator inhibitor 2, macrophage	2347	20	C	0.905446	10016.2	9069.12	85.2703	160.797	148.31	3215.94	16.8503	149.695	175.26	141.02	3505.2	18.366	93.8324	164.753	153.438	3295.05	17.2649	77.9918	148.561	134.924	2971.22	15.5681	82.0216	153.21	137.541	3064.2	16.0553	83.3487	151.685	129.161	3033.7	15.8955
sp|P56380|AP4A_MOUSE	Nudt2	AP4A_MOUSE Bis(5'-nucleosyl)-tetraphosphatase [asymmetrical]	666	8	C	0.905466	4097.25	3709.92	165.178	174.55	141.457	1396.4	17.8861	167.316	169.952	134.044	1359.62	17.415	154.908	167.653	134.561	1341.23	17.1794	154.158	161.054	123.689	1288.43	16.5032	145.111	156.668	122.525	1253.35	16.0538	143.18	146.018	108.176	1168.14	14.9625
sp|A2A6A1|GPTC8_MOUSE	Gpatch8	GPTC8_MOUSE G patch domain-containing protein 8	2350	31	C	0.90548	8524.76	7719	87.2555	87.9767	57.3682	2727.28	16.7897	70.9683	91.0979	84.3719	2824.04	17.3854	85.909	95.9174	61.3168	2973.44	18.3051	76.9955	83.7032	56.5455	2594.8	15.9741	75.3866	85.3863	52.2078	2646.97	16.2953	68.2805	79.9108	54.207	2477.23	15.2504
sp|Q8K2Z8|UB2Q2_MOUSE	Ube2q2	UB2Q2_MOUSE Ubiquitin-conjugating enzyme E2 Q2	2618	3	C	0.905543	2336.33	2115.65	239.969	269.774	52.7849	809.322	18.1789	248.64	249.753	54.5126	749.26	16.8298	244.801	259.25	51.7152	777.749	17.4697	245.965	246.268	35.0678	738.804	16.595	208.42	227.167	40.4965	681.501	15.3078	220.882	231.781	27.394	695.343	15.6187
sp|Q9CY64|BIEA_MOUSE	Blvra	BIEA_MOUSE Biliverdin reductase A	3912	32	C	0.905648	22903.5	20742.5	237.568	238.433	174.611	7629.84	17.4812	248.45	232.279	162.55	7432.91	17.03	245.06	245.023	177.704	7840.73	17.9644	234.29	215.784	145.985	6905.08	15.8207	227.179	216.936	148.312	6941.97	15.9052	217.203	215.483	140.692	6895.45	15.7986
sp|P30276|CCNB2_MOUSE	Ccnb2	CCNB2_MOUSE G2/mitotic-specific cyclin-B2	1444	7	C	0.905689	2106.23	1907.59	113.251	93.7293	60.6383	656.105	16.3461	123.437	105.978	77.8261	741.847	18.4823	121.59	101.183	66.5825	708.279	17.646	103.459	89.9308	57.026	629.515	15.6837	105.825	86.2586	56.1529	603.81	15.0433	104.183	96.3237	69.6257	674.266	16.7986
sp|O55101|SNG2_MOUSE	Syngr2	SNG2_MOUSE Synaptogyrin-2	4969	1	C	0.905711	430.242	389.675	150.619	150.619	0	150.619	18.3701	148.632	148.632	0	148.632	18.1277	130.991	130.991	0	130.991	15.9762	127.294	127.294	0	127.294	15.5252	128.85	128.85	0	128.85	15.7149	133.531	133.531	0	133.531	16.2859
sp|P59328|WDHD1_MOUSE	Wdhd1	WDHD1_MOUSE WD repeat and HMG-box DNA-binding protein 1	160	34	C	0.905768	17715.3	16046	142.702	174.597	94.4669	5936.31	17.5832	143.685	168.69	85.5211	5735.47	16.9883	148.927	177.752	90.9374	6043.56	17.9008	131.119	156.934	81.0601	5335.77	15.8044	130.394	156.619	79.1475	5325.03	15.7726	127.051	158.388	84.6711	5385.19	15.9508
sp|Q80YR7|CLSPN_MOUSE	Clspn	CLSPN_MOUSE Claspin	6120	1	C	0.90583	564.723	511.543	184.451	184.451	0	184.451	17.1381	189.165	189.165	0	189.165	17.576	191.107	191.107	0	191.107	17.7565	178.893	178.893	0	178.893	16.6216	155.973	155.973	0	155.973	14.4921	176.677	176.677	0	176.677	16.4158
sp|Q8BIJ7|RUFY1_MOUSE	Rufy1	RUFY1_MOUSE RUN and FYVE domain-containing protein 1	30	41	C	0.905948	22517.3	20399.5	135.585	189.194	146.635	7756.97	18.0745	134.457	175.105	132.251	7179.31	16.7285	124.023	184.902	143.651	7581	17.6644	129.133	164.277	125.195	6735.34	15.694	136.063	169.125	126.631	6934.13	16.1572	129.792	164.147	120.923	6730.02	15.6816
sp|Q8C050|KS6A5_MOUSE	Rps6ka5	KS6A5_MOUSE Ribosomal protein S6 kinase alpha-5	3745	6	C	0.905949	2139.82	1938.57	51.8244	122.188	155.974	733.13	17.976	50.903	118.136	145.828	708.816	17.3798	48.8406	116.312	142.29	697.871	17.1115	54.4074	107.301	127.396	643.806	15.7858	43.8346	107.985	132.785	647.911	15.8865	51.6625	107.808	122.665	646.849	15.8604
sp|Q9D2L9|F111A_MOUSE	Fam111a	F111A_MOUSE Protein FAM111A	3735	15	C	0.905955	6148.75	5570.49	92.5505	135.486	92.8065	2032.3	17.3415	100.871	135.871	97.5902	2038.07	17.3908	103.749	138.559	95.8589	2078.38	17.7348	91.2779	121.05	84.8828	1815.74	15.4937	93.4131	126.213	87.3132	1893.19	16.1545	104.943	124.104	86.047	1861.56	15.8846
sp|Q61009|SCRB1_MOUSE	Scarb1	SCRB1_MOUSE Scavenger receptor class B member 1	4707	11	C	0.905995	9361.35	8481.34	248.2	291.827	175.938	3210.1	17.9911	231.282	281.516	179.634	3096.68	17.3554	247.101	277.688	159.381	3054.57	17.1194	246.965	260.395	144.23	2864.35	16.0533	220.287	247.345	135.856	2720.8	15.2488	233.269	263.29	133.175	2896.19	16.2318
sp|Q99J10|CTU1_MOUSE	Ctu1	CTU1_MOUSE Cytoplasmic tRNA 2-thiolation protein 1	1407	10	C	0.906011	3099.03	2807.75	88.984	111.325	95.9921	1113.25	18.847	78.4909	95.147	81.716	951.47	16.1081	94.7511	103.431	88.8264	1034.31	17.5105	76.3142	92.0857	79.833	920.857	15.5898	78.2447	90.9933	89.5289	909.933	15.4049	83.3196	97.6964	85.4388	976.964	16.5397
sp|P09411|PGK1_MOUSE	Pgk1	PGK1_MOUSE Phosphoglycerate kinase 1	598	286	C	0.906155	146781	133006	95.3754	167.693	171.77	47960.1	17.1417	100.021	183.283	227.243	52419.1	18.7354	94.2884	162.243	165.502	46401.5	16.5846	95.8548	153.312	149.994	43847.1	15.6716	98.4557	156.982	155.107	44897	16.0469	95.5242	154.762	148.92	44261.9	15.8199
tr|F6ZQA3|F6ZQA3_MOUSE	Numa1	F6ZQA3_MOUSE Protein Numa1 (Fragment)	1018	7	C	0.906204	3231.46	2928.36	159.455	153.616	120.516	1075.31	17.4569	148.608	144.918	109.904	1014.43	16.4684	175.635	163.103	124.779	1141.72	18.535	141.476	137.939	100.651	965.575	15.6754	147.124	147.514	106.826	1032.6	16.7635	148.631	132.884	90.7123	930.187	15.1009
sp|P25911|LYN_MOUSE	Lyn	LYN_MOUSE Tyrosine-protein kinase Lyn	1024	26	C	0.906218	14525.8	13163.5	174.551	177.702	114.663	4620.26	16.6861	163.355	201.902	177.901	5249.45	18.9584	190.803	179.08	112.011	4656.08	16.8154	161.8	166.892	104.727	4339.19	15.671	172.113	165.918	105.844	4313.86	15.5795	200.537	173.48	108.585	4510.48	16.2896
sp|P22366|MYD88_MOUSE	Myd88	MYD88_MOUSE Myeloid differentiation primary response protein MyD88	3582	14	C	0.906395	8760.15	7940.16	187.012	206.855	94.3811	2895.97	17.3408	172.212	209.278	118.067	2929.89	17.5439	181.976	209.592	98.9046	2934.29	17.5703	166.04	187.235	89.9966	2621.3	15.6961	180.866	191.408	86.1342	2679.71	16.0459	171.926	188.511	80.6308	2639.15	15.803
sp|Q8R151|ZNFX1_MOUSE	Znfx1	ZNFX1_MOUSE NFX1-type zinc finger-containing protein 1	2313	33	C	0.906408	16352.5	14822.1	136.16	163.69	136.016	5401.78	17.3275	132.735	167.236	146.571	5518.79	17.7029	144.399	164.605	130.717	5431.96	17.4243	124.127	149.101	120.234	4920.33	15.7831	131.772	151.754	120.05	5007.87	16.0639	121.514	148.299	121.733	4893.86	15.6982
sp|Q9CXV9|DCNL5_MOUSE	Dcun1d5	DCNL5_MOUSE DCN1-like protein 5	5224	14	C	0.906449	8903.57	8070.63	194.401	200.088	109.612	2801.23	16.5029	233.01	237.184	139.749	3320.58	19.5625	199.232	198.697	108.193	2781.76	16.3882	187.246	194.926	94.7763	2728.96	16.0771	180.748	184.533	103.305	2583.46	15.2199	212.857	197.015	103.297	2758.21	16.2494
sp|Q9Z0H7|BCL10_MOUSE	Bcl10	BCL10_MOUSE B-cell lymphoma/leukemia 10	3308	21	C	0.906452	7225.81	6549.85	68.3465	115.678	169.188	2429.24	17.6343	68.9147	114.496	155.392	2404.41	17.4541	68.9878	113.912	164.243	2392.16	17.3651	58.5119	103.904	146.616	2181.98	15.8394	65.1432	104.966	149.819	2204.3	16.0014	62.6145	103.027	139.613	2163.57	15.7057
sp|Q921W4|QORL1_MOUSE	Cryzl1	QORL1_MOUSE Quinone oxidoreductase-like protein 1	633	15	C	0.906499	14508.4	13151.8	322.575	319.267	138.942	4789.01	17.3137	338.995	330.212	110.592	4953.19	17.9073	310.545	317.746	143.268	4766.19	17.2312	310.731	290.149	104.374	4352.24	15.7347	315.306	296.68	130.955	4450.2	16.0888	321.11	289.96	95.6159	4349.4	15.7244
sp|Q9R060|NUBP1_MOUSE	Nubp1	NUBP1_MOUSE Cytosolic Fe-S cluster assembly factor NUBP1	5076	14	C	0.906509	6026.38	5462.97	92.0124	148.383	145.345	2077.36	18.0807	87.6571	140.728	140.736	1970.19	17.148	96.0328	141.345	139.256	1978.83	17.2232	81.1259	125.798	119.452	1761.17	15.3287	89.3192	135.422	128.848	1895.91	16.5014	94.6174	128.992	116.001	1805.89	15.718
sp|Q8CB62|CNTRB_MOUSE	Cntrob	CNTRB_MOUSE Centrobin	5556	2	C	0.906524	567.448	514.405	90.2932	90.2932	73.089	180.586	16.6923	89.9571	89.9571	55.753	179.914	16.6302	103.474	103.474	58.1063	206.948	19.129	87.1812	87.1812	35.1538	174.362	16.117	86.055	86.055	62.2759	172.11	15.9088	83.9663	83.9663	39.0482	167.933	15.5227
sp|Q9JJ11|TACC3_MOUSE	Tacc3	TACC3_MOUSE Transforming acidic coiled-coil-containing protein 3	2525	14	C	0.90656	11164	10120.8	267.515	272.984	115.688	3821.77	17.9554	243.024	252.312	106.159	3532.37	16.5958	272.406	272.131	107.295	3809.83	17.8993	227.134	241.894	108.8	3386.51	15.9105	209.721	240.777	108.115	3370.87	15.837	207.743	240.245	107.735	3363.43	15.802
sp|Q8K4I3|ARHG6_MOUSE	Arhgef6	ARHG6_MOUSE Rho guanine nucleotide exchange factor 6	4721	3	C	0.906595	2797.3	2536.02	269.13	296.943	204.742	890.829	16.7031	283.383	328.061	223.468	984.184	18.4535	263.011	307.429	216.664	922.286	17.2929	266.738	285.949	198.286	857.847	16.0847	235.669	273.467	202.43	820.401	15.3826	280.66	285.922	185.697	857.768	16.0832
sp|Q9CQE5|RGS10_MOUSE	Rgs10	RGS10_MOUSE Regulator of G-protein signaling 10	2821	5	C	0.906603	1152.45	1044.82	53.1149	75.1127	53.8719	375.564	17.0923	48.6571	74.5684	58.4037	372.842	16.9684	52.5852	80.8094	57.9769	404.047	18.3886	45.043	71.7568	54.9394	358.784	16.3286	41.7701	64.7257	48.2077	323.629	14.7287	45.3686	72.4807	54.0651	362.404	16.4934
sp|Q9JKP5|MBNL1_MOUSE	Mbnl1	MBNL1_MOUSE Muscleblind-like protein 1	450	6	C	0.906621	4258.34	3860.7	285.417	252.779	162.358	1516.67	18.6804	244.747	220.417	142.587	1322.5	16.2889	260.516	236.529	156.849	1419.17	17.4796	227.777	209.471	148.741	1256.83	15.48	249.441	226.836	155.875	1361.01	16.7632	227.599	207.144	146.876	1242.86	15.308
sp|Q8BMJ2|SYLC_MOUSE	Lars	SYLC_MOUSE Leucine--tRNA ligase, cytoplasmic	2351	197	C	0.906736	98142	88988.9	116.527	165.311	150.402	32566.2	17.4029	126.127	165.479	148.641	32599.4	17.4206	121.046	167.393	149.08	32976.4	17.6221	105.947	148.323	130.28	29219.7	15.6146	111.913	151.547	134.346	29854.7	15.9539	116.417	151.85	132.694	29914.5	15.9859
sp|Q7TT28|REXO1_MOUSE	Rexo1	REXO1_MOUSE RNA exonuclease 1 homolog	5598	4	C	0.906753	2038.04	1848	134.737	178.826	123.016	715.302	18.407	126.616	148.263	67.5425	593.051	15.2611	138.711	182.421	113.158	729.686	18.7771	115.452	153.645	103.11	614.578	15.815	140.566	150.679	58.8388	602.716	15.5098	99.4074	157.676	129.8	630.704	16.23
sp|Q61160|FADD_MOUSE	Fadd	FADD_MOUSE FAS-associated death domain protein	4562	5	C	0.906771	2809.83	2547.87	115.017	186.361	169.56	931.806	17.3919	145.595	187.942	158.489	939.711	17.5395	123.262	187.662	163.383	938.31	17.5133	102.525	167.788	150.297	838.942	15.6586	102.545	169.532	152.433	847.66	15.8214	109.033	172.254	148.073	861.269	16.0754
tr|D3Z0K6|D3Z0K6_MOUSE	Rsbn1l	D3Z0K6_MOUSE MCG120108, isoform CRA_a	714	4	C	0.906796	1895.75	1719.06	148.844	151.759	76.7806	607.035	16.793	146.149	169.897	102.049	679.589	18.8001	144.339	152.282	79.6232	609.127	16.8509	135.708	146.287	48.6767	585.147	16.1875	126.358	132.147	59.4119	528.586	14.6228	135.019	151.332	57.6395	605.327	16.7458
sp|Q7TNV0|DEK_MOUSE	Dek	DEK_MOUSE Protein DEK	4656	44	C	0.906894	26471.8	24007.1	210.122	205.499	133.381	9041.96	17.9124	168.375	190.954	127.624	8402	16.6446	210.837	205.177	130.934	9027.79	17.8843	181.858	181.611	112.947	7990.9	15.8302	179.152	184.907	112.971	8135.89	16.1174	182.794	179.098	109.089	7880.29	15.6111
sp|Q9D823|RL37_MOUSE	Rpl37	RL37_MOUSE 60S ribosomal protein L37	561	48	C	0.906909	20345	18451	33.7266	138.898	176.818	6667.11	17.185	33.9361	149.133	222.789	7158.4	18.4514	33.1456	135.822	172.037	6519.45	16.8044	41.4468	132.152	157.29	6343.31	16.3504	39.5675	131.942	161.285	6333.2	16.3244	34.1181	120.302	141.96	5774.52	14.8843
sp|Q9CXS4|CENPV_MOUSE	Cenpv	CENPV_MOUSE Centromere protein V	2544	14	C	0.907024	2944.55	2670.77	40.0157	70.8053	80.6748	991.274	17.653	39.1505	63.5494	67.4468	889.692	15.844	48.5434	75.9702	83.8829	1063.58	18.9407	36.624	62.4403	67.7676	874.164	15.5675	36.0773	65.4639	74.7888	916.494	16.3213	43.9475	62.8655	64.4422	880.117	15.6735
tr|G3XA17|G3XA17_MOUSE	Eif4g2	G3XA17_MOUSE Eukaryotic translation initiation factor 4 gamma 2	1303	20	C	0.907035	6592.27	5979.42	77.6143	108.41	73.7525	2168.19	17.2466	67.5185	108.404	86.4276	2168.08	17.2457	103.804	112.8	68.3583	2256	17.9451	73.2206	101.704	68.4573	2034.08	16.1799	81.2848	100.904	62.8596	2018.08	16.0525	70.3481	96.3629	60.7071	1927.26	15.3301
sp|Q9D975|SRXN1_MOUSE	Srxn1	SRXN1_MOUSE Sulfiredoxin-1	4778	4	C	0.907056	2978.5	2701.67	215.824	235.364	115.414	941.457	16.5745	269.215	279.509	94.563	1118.04	19.6831	219.395	229.751	101.942	919.005	16.1792	204.03	224.286	85.7599	897.144	15.7943	190.79	218.793	88.4515	875.172	15.4075	200	232.338	86.1935	929.352	16.3613
sp|Q8C0F9|PRS35_MOUSE	Prss35	PRS35_MOUSE Inactive serine protease 35	4163	4	C	0.907191	2271.31	2060.51	191.902	196.275	169.928	785.1	18.124	163.025	172.392	152.345	689.568	15.9186	183.687	199.161	174.187	796.645	18.3905	166.853	173.447	149.19	693.789	16.0161	168.42	176.336	151.289	705.344	16.2828	153.531	165.345	148.23	661.382	15.268
sp|Q9D0F4|NKAP_MOUSE	Nkap	NKAP_MOUSE NF-kappa-B-activating protein	4646	11	C	0.907365	2556.86	2320.01	72.4999	75.0873	33.1289	825.96	16.9363	64.3259	70.5238	33.4445	775.762	15.907	74.4932	86.8309	39.8611	955.14	19.5851	59.696	71.2139	27.9569	783.353	16.0626	58.3435	77.4638	35.9483	852.101	17.4723	51.5389	62.2322	26.3753	684.554	14.0367
sp|Q920S3|GATD1_MOUSE	Gatad1	GATD1_MOUSE GATA zinc finger domain-containing protein 1	4799	6	C	0.907416	3298.79	2993.38	128.828	173.812	119.748	1042.87	16.5741	128.274	198.082	154.048	1188.49	18.8884	149.272	177.905	88.5311	1067.43	16.9644	135.912	166.954	89.0952	1001.72	15.9201	138.079	172.425	100.807	1034.55	16.4419	119.594	159.518	91.2517	957.106	15.211
sp|O54804|CHKA_MOUSE	Chka	CHKA_MOUSE Choline kinase alpha	3397	7	C	0.907637	3575.58	3245.33	128.538	148.943	87.5233	1042.6	15.2854	217.754	212.369	133.685	1486.58	21.7945	133.801	149.486	87.4104	1046.4	15.3411	149.096	150.507	82.1605	1053.55	15.4458	136.961	146.007	88.0521	1022.05	14.9841	152.297	167.104	93.7797	1169.73	17.1491
sp|Q8BJS8|MTBP_MOUSE	Mtbp	MTBP_MOUSE Mdm2-binding protein	1429	3	C	0.907677	791.451	718.382	58.0736	86.967	53.3254	260.901	17.2801	57.6105	88.2644	56.7129	264.793	17.5379	61.1452	88.5855	50.2923	265.757	17.6017	54.3882	83.7763	57.445	251.329	16.6461	54.5083	78.028	43.1284	234.084	15.504	57.6768	77.6565	35.0163	232.969	15.4301
sp|Q8K382|DEN1A_MOUSE	Dennd1a	DEN1A_MOUSE DENN domain-containing protein 1A	4685	2	C	0.907685	615.5	558.68	98.7418	98.7418	73.7797	197.484	16.8189	103.352	103.352	79.1708	206.703	17.604	105.656	105.656	81.1277	211.313	17.9966	85.2381	85.2381	62.0298	170.476	14.5187	97.0366	97.0366	73.6403	194.073	16.5284	97.0654	97.0654	73.1414	194.131	16.5333
sp|P17665|COX7C_MOUSE	Cox7c	COX7C_MOUSE Cytochrome c oxidase subunit 7C, mitochondrial	678	8	C	0.907749	6343.32	5758.14	294.609	317.732	166.268	2541.86	21.0045	284.199	292.651	141.259	2341.21	19.3465	176.87	182.531	82.8227	1460.25	12.0667	291.327	277.795	135.58	2222.36	18.3644	262.108	236.37	108.905	1890.96	15.6259	222.062	205.603	92.8382	1644.82	13.592
sp|Q91VS8|FARP2_MOUSE	Farp2	FARP2_MOUSE FERM, RhoGEF and pleckstrin domain-containing protein 2	1024	13	C	0.907802	8764.83	7956.73	188.386	233.455	182.958	3034.91	18.1497	174.865	215.669	165.019	2803.7	16.767	189.136	225.094	170.761	2926.22	17.4997	158.091	198.787	149.546	2584.24	15.4545	156.483	205.658	159.859	2673.55	15.9887	167.909	207.61	149.065	2698.94	16.1405
sp|Q9CXL3|CG050_MOUSE		CG050_MOUSE Uncharacterized protein C7orf50 homolog	4213	11	C	0.907839	5487.16	4981.46	115.238	165.668	122.965	1822.34	17.4077	111.571	160.161	116.757	1761.77	16.829	117.014	173.004	126.552	1903.05	18.1786	112.238	151.671	117.611	1668.38	15.937	122.502	153.215	110.617	1685.37	16.0992	100.97	147.974	108.024	1627.71	15.5485
sp|Q8VEM9|KLDC3_MOUSE	Klhdc3	KLDC3_MOUSE Kelch domain-containing protein 3	4980	1	C	0.907856	335.833	304.888	113.433	113.433	0	113.433	17.7039	118.216	118.216	0	118.216	18.4505	104.184	104.184	0	104.184	16.2604	101.003	101.003	0	101.003	15.7639	103.082	103.082	0	103.082	16.0884	100.803	100.803	0	100.803	15.7328
sp|Q99MK9|RASF1_MOUSE	Rassf1	RASF1_MOUSE Ras association domain-containing protein 1	2202	21	C	0.907861	12194.7	11071.1	162.751	193.552	148.904	4064.59	17.4703	146.513	193.62	148.592	4066.01	17.4764	159.219	193.527	140.378	4064.06	17.468	162.148	176.049	130.929	3697.03	15.8905	151.318	173.282	124.784	3638.92	15.6407	167.987	177.863	128.019	3735.11	16.0541
sp|Q8C4M7|CENPU_MOUSE	Cenpu	CENPU_MOUSE Centromere protein U	6013	4	C	0.907945	1157.56	1051	55.0846	101.801	100.448	407.203	18.4375	49.4744	88.6725	80.1691	354.69	16.0598	53.4483	98.9169	94.5058	395.668	17.9152	49.214	85.8525	82.774	343.41	15.549	48.4626	89.3548	91.5674	357.419	16.1833	55.0161	87.5432	71.7295	350.173	15.8552
sp|Q8C761|WDR60_MOUSE	Wdr60	WDR60_MOUSE WD repeat-containing protein 60	1826	8	C	0.907976	3601.99	3270.52	79.5846	153.788	140.007	1230.3	17.9018	110.185	150.486	107.726	1203.89	17.5174	79.1796	145.975	119.355	1167.8	16.9923	80.6734	138.028	110.197	1104.23	16.0673	83.3416	138.075	104.938	1104.6	16.0727	87.6317	132.712	92.2334	1061.69	15.4484
sp|Q8K126|RF1M_MOUSE	Mtrf1	RF1M_MOUSE Peptide chain release factor 1, mitochondrial	3944	1	C	0.908017	18.3324	16.6462	5.96865	5.96865	0	5.96865	17.0637	6.12195	6.12195	0	6.12195	17.502	6.24184	6.24184	0	6.24184	17.8447	4.61139	4.61139	0	4.61139	13.1834	4.71639	4.71639	0	4.71639	13.4837	7.31839	7.31839	0	7.31839	20.9225
sp|Q9QZS0|CO4A3_MOUSE	Col4a3	CO4A3_MOUSE Collagen alpha-3(IV) chain	1662	2	C	0.908048	480.079	435.935	79.3581	79.3581	83.9862	158.716	17.3268	76.7411	76.7411	77.779	153.482	16.7554	83.9406	83.9406	89.3329	167.881	18.3273	78.991	78.991	83.1142	157.982	17.2467	68.9879	68.9879	67.7003	137.976	15.0626	69.9884	69.9884	62.41	139.977	15.2811
sp|Q8CIG9|FBXL8_MOUSE	Fbxl8	FBXL8_MOUSE F-box/LRR-repeat protein 8	5752	1	C	0.908068	557.305	506.071	183.795	183.795	0	183.795	17.2841	188.495	188.495	0	188.495	17.7261	185.015	185.015	0	185.015	17.3988	163.86	163.86	0	163.86	15.4094	167.272	167.272	0	167.272	15.7303	174.939	174.939	0	174.939	16.4513
sp|Q6ZPG2|WDR90_MOUSE	Wdr90	WDR90_MOUSE WD repeat-containing protein 90	5073	4	C	0.908172	1041.97	946.291	81.7282	87.9835	31.0898	351.934	17.7006	74.8138	81.9804	32.7967	327.922	16.4929	82.0112	90.5293	33.3081	362.117	18.2127	61.0895	72.9228	33.0927	291.691	14.6706	74.7817	80.7973	27.1113	323.189	16.2548	70.1743	82.8529	40.4238	331.411	16.6684
sp|P11416|RARA_MOUSE	Rara	RARA_MOUSE Retinoic acid receptor alpha	6340	1	C	0.908395	162.957	148.03	58.9117	58.9117	0	58.9117	18.9435	50.8327	50.8327	0	50.8327	16.3456	53.2129	53.2129	0	53.2129	17.111	57.2066	57.2066	0	57.2066	18.3952	48.9597	48.9597	0	48.9597	15.7433	41.8633	41.8633	0	41.8633	13.4614
sp|Q923E4|SIR1_MOUSE	Sirt1	SIR1_MOUSE NAD-dependent protein deacetylase sirtuin-1	3024	15	C	0.908524	9068.63	8239.07	162.417	200.242	151.533	3003.62	17.3543	182.187	203.135	151.595	3047.02	17.605	168.847	201.199	151.777	3017.99	17.4372	176.52	184.463	135.934	2766.94	15.9868	168.05	179.215	134.551	2688.23	15.532	169.346	185.594	135.229	2783.9	16.0848
sp|Q8VDF2|UHRF1_MOUSE	Uhrf1	UHRF1_MOUSE E3 ubiquitin-protein ligase UHRF1	1928	36	C	0.908564	19227.8	17469.6	163.69	178.122	87.265	6412.38	17.4737	158.779	174.895	84.1545	6296.2	17.1571	166.983	181.088	86.5613	6519.18	17.7647	137.906	156.875	81.8376	5647.49	15.3893	137.882	165.607	85.9662	5961.86	16.246	139.066	162.786	79.8594	5860.3	15.9693
sp|Q9EQ09|OLR1_MOUSE	Olr1	OLR1_MOUSE Oxidized low-density lipoprotein receptor 1	4673	3	C	0.908592	1389.67	1262.64	176.234	151.87	63.8085	455.61	17.1778	169.53	159.697	73.4344	479.09	18.0631	171.112	151.657	61.8783	454.971	17.1537	139.266	138.377	56.016	415.131	15.6516	160.61	139.061	46.6898	417.182	15.729	148.584	143.444	52.252	430.331	16.2247
sp|Q3U6N9|CH033_MOUSE		CH033_MOUSE UPF0488 protein C8orf33 homolog	541	9	C	0.90872	2710.08	2462.7	65.2309	100.493	99.1779	904.441	17.4846	53.4598	94.6039	97.1043	851.435	16.4599	56.1775	106.023	110.637	954.203	18.4466	49.9484	90.1195	93.3339	811.075	15.6797	55.4849	92.0907	94.3801	828.816	16.0226	42.0194	91.4235	94.9336	822.812	15.9066
sp|Q60596|XRCC1_MOUSE	Xrcc1	XRCC1_MOUSE DNA repair protein XRCC1	4031	22	C	0.908977	9230.4	8390.22	127.508	140.281	104.978	3086.18	17.5146	111.228	137.254	105.646	3019.58	17.1366	131.101	142.029	103.99	3124.64	17.7329	109.594	126.655	95.9734	2786.4	15.8133	118.627	131.074	95.6327	2883.62	16.365	104.495	123.645	91.234	2720.2	15.4376
sp|Q80YR5|SAFB2_MOUSE	Safb2	SAFB2_MOUSE Scaffold attachment factor B2	4091	30	C	0.909022	13007.2	11823.9	109.054	144.679	105.422	4340.38	17.4797	114.542	139.8	98.6734	4194	16.8901	112.914	149.095	106.922	4472.84	18.0131	105.316	129.556	90.673	3886.67	15.6524	101.647	134.365	91.8338	4030.96	16.2335	101.147	130.207	86.7742	3906.22	15.7312
sp|Q61069|USF1_MOUSE	Usf1	USF1_MOUSE Upstream stimulatory factor 1	652	7	C	0.909145	3571.3	3246.83	174.359	161.217	102.505	1128.52	16.5518	189.378	186.349	122.312	1304.44	19.1319	187.863	162.62	105.817	1138.34	16.6958	171.17	153.997	102.16	1077.98	15.8104	158.293	148.049	96.2716	1036.34	15.1998	177.028	161.787	107.554	1132.51	16.6102
sp|Q9D7W5|MED8_MOUSE	Med8	MED8_MOUSE Mediator of RNA polymerase II transcription subunit 8	4731	9	C	0.909195	4458.89	4054	140.653	170.566	95.8598	1535.1	18.0326	135.726	165.241	96.4761	1487.17	17.4696	126.586	159.624	92.2228	1436.62	16.8758	140.487	148.328	82.361	1334.95	15.6815	126.756	152.407	85.9739	1371.66	16.1128	138.904	149.71	78.0196	1347.39	15.8276
sp|Q8BG60|TXNIP_MOUSE	Txnip	TXNIP_MOUSE Thioredoxin-interacting protein	6235	2	C	0.90924	1352.84	1230.05	242.728	242.728	263.948	485.457	18.7951	199.485	199.485	227.982	398.97	15.4466	234.205	234.205	265.606	468.41	18.1351	205.886	205.886	232.316	411.771	15.9423	221.109	221.109	239.833	442.218	17.1211	188.032	188.032	188.895	376.064	14.5598
sp|P35761|TTK_MOUSE	Ttk	TTK_MOUSE Dual specificity protein kinase TTK	1817	13	C	0.909261	6628.22	6026.78	183.618	170.146	102.548	2211.9	17.4785	176.035	166.94	100.884	2170.22	17.1491	175.126	172.777	102.885	2246.1	17.7487	151.959	151.169	90.0785	1965.2	15.529	159.427	160.701	100.768	2089.11	16.5082	163.638	151.729	87.2601	1972.47	15.5865
sp|Q8VED9|LEGL_MOUSE	Lgalsl	LEGL_MOUSE Galectin-related protein	522	11	C	0.909281	4259.29	3872.89	50.8035	129.514	129.981	1424.65	17.5187	60.58	126.311	119.413	1389.43	17.0855	55.377	131.383	129.004	1445.21	17.7715	64.2831	115.4	105.366	1269.41	15.6097	51.12	121.693	123.186	1338.62	16.4608	68.1139	114.988	106.706	1264.86	15.5538
sp|Q8CH62|ORAV1_MOUSE	Oraov1	ORAV1_MOUSE Oral cancer-overexpressed protein 1 homolog	4922	3	C	0.909404	982.296	893.304	32.8982	106.671	130.067	320.014	17.0619	35.7292	106.629	125.73	319.886	17.0551	41.5809	114.132	131.185	342.396	18.2553	29.3328	95.17	115.508	285.51	15.2223	38.9187	102.836	116.604	308.508	16.4485	36.4985	99.7621	116.963	299.286	15.9568
sp|P33610|PRI2_MOUSE	Prim2	PRI2_MOUSE DNA primase large subunit	5025	24	C	0.909482	13511.9	12288.9	153	185.814	127.946	4459.54	17.2845	157.896	187.825	136.297	4507.81	17.4716	165.556	189.358	125.155	4544.58	17.6141	143.679	172.499	124.498	4139.97	16.0459	142.256	169.292	114.147	4063.01	15.7476	144.932	170.245	109.726	4085.88	15.8363
sp|P97863|NFIB_MOUSE	Nfib	NFIB_MOUSE Nuclear factor 1 B-type	11	3	C	0.909531	2336.25	2124.89	227.3	264.033	79.1506	792.098	17.7555	238.405	240.296	53.1781	720.888	16.1593	246.47	274.42	56.2882	823.261	18.4541	242.559	240.117	25.1464	720.351	16.1472	224.328	248.362	52.7981	745.086	16.7017	217.953	219.818	34.1719	659.453	14.7822
sp|Q9DAU1|CNPY3_MOUSE	Cnpy3	CNPY3_MOUSE Protein canopy homolog 3	2795	10	C	0.909613	4536.5	4126.46	94.2727	147.931	158.92	1479.31	17.0762	104.238	164.942	180.073	1649.42	19.0399	88.8074	140.777	143.518	1407.77	16.2505	95.0348	136.058	145.377	1360.58	15.7057	95.5878	127.937	130.711	1279.37	14.7683	109.292	148.651	145.071	1486.51	17.1593
sp|Q99MU3|DSRAD_MOUSE	Adar	DSRAD_MOUSE Double-stranded RNA-specific adenosine deaminase	2159	24	C	0.909648	16357.5	14879.6	182.996	228.693	159.818	5488.63	17.5709	163.744	221.963	165.858	5327.11	17.0538	188.219	230.908	167.602	5541.79	17.741	168.842	207.421	159.172	4978.1	15.9365	180.957	205.862	142.361	4940.7	15.8168	168.676	206.7	153.439	4960.79	15.8811
sp|P09535|IGF2_MOUSE	Igf2	IGF2_MOUSE Insulin-like growth factor II	4132	46	C	0.909718	17147	15599	98.6297	132.085	101.33	6075.89	18.5546	90.015	119.99	87.3821	5519.54	16.8556	85.0959	120.687	89.3415	5551.6	16.9535	91.3542	113.915	80.7268	5240.11	16.0023	89.0781	108.037	78.9944	4969.72	15.1766	87.092	117.155	84.4464	5389.14	16.4574
sp|P47930|FOSL2_MOUSE	Fosl2	FOSL2_MOUSE Fos-related antigen 2	3540	17	C	0.909739	8389.47	7632.23	120.377	162.759	140.327	2766.9	17.2697	148.507	170.285	133.271	2894.85	18.0683	126.198	160.454	132.655	2727.72	17.0251	109.405	149.413	126.777	2540.02	15.8536	107.699	149.785	122.491	2546.35	15.8931	122.841	149.757	120.406	2545.86	15.8901
sp|Q9JJI8|RL38_MOUSE	Rpl38	RL38_MOUSE 60S ribosomal protein L38	4881	26	C	0.909747	15767.2	14344.2	224.85	205.396	117.047	5340.29	17.7351	226.912	204.048	112.002	5305.24	17.6187	217.631	196.987	112.865	5121.67	17.0091	204.562	189.476	105.313	4926.39	16.3606	200.805	185.77	107.226	4830.02	16.0405	181.974	176.452	97.9168	4587.75	15.2359
sp|Q9CWK3|CD2B2_MOUSE	Cd2bp2	CD2B2_MOUSE CD2 antigen cytoplasmic tail-binding protein 2	4798	13	C	0.909857	7496.16	6820.43	207.945	196.501	57.9262	2554.52	17.843	181.782	186.14	48.6129	2419.83	16.9023	191.821	193.986	57.0363	2521.81	17.6146	175.598	175.432	53.072	2280.61	15.9299	177.938	178.96	51.9022	2326.48	16.2502	164.084	170.257	45.243	2213.34	15.46
sp|Q8K298|ANLN_MOUSE	Anln	ANLN_MOUSE Actin-binding protein anillin	513	65	C	0.909944	34401.8	31303.7	149.693	172.241	125.092	11195.7	17.0391	150.049	180.914	134.434	11759.4	17.8971	166.124	176.104	125.275	11446.7	17.4213	138.394	156.404	111.81	10166.2	15.4724	142.577	160.385	115.022	10425	15.8663	144.782	164.808	111.74	10712.5	16.3038
tr|Q80SX0|Q80SX0_MOUSE	Stard4	Q80SX0_MOUSE StAR-related lipid transfer protein 4	4030	16	C	0.909954	6030.38	5487.37	90.0173	127.069	84.8322	2033.11	17.652	89.151	119.136	69.7295	1906.18	16.5499	99.6724	130.693	82.4417	2091.09	18.1554	87.6406	112.499	60.0378	1799.98	15.6279	92.8613	113.747	61.9349	1819.95	15.8013	97.0752	116.715	61.4709	1867.44	16.2136
sp|Q99JR6|NMNA3_MOUSE	Nmnat3	NMNA3_MOUSE Nicotinamide mononucleotide adenylyltransferase 3	2044	3	C	0.910026	1483.71	1350.22	143.153	169.349	145.107	508.046	17.9272	128.436	158.232	134.001	474.697	16.7505	158.474	166.99	134.497	500.971	17.6776	130.693	147.884	125.878	443.652	15.655	120.562	150.187	128.723	450.561	15.8988	132.157	152.002	126.256	456.006	16.0909
sp|O54826|AF10_MOUSE	Mllt10	AF10_MOUSE Protein AF-10	537	2	C	0.910278	425.292	387.134	68.6551	68.6551	1.27902	137.31	16.9013	69.194	69.194	8.58948	138.388	17.034	74.7969	74.7969	12.7105	149.594	18.4132	65.3894	65.3894	7.87642	130.779	16.0973	63.1493	63.1493	7.01128	126.299	15.5459	65.0278	65.0278	15.7961	130.056	16.0083
tr|E9Q0K6|E9Q0K6_MOUSE	Samhd1	E9Q0K6_MOUSE Deoxynucleoside triphosphate triphosphohydrolase SAMHD1	885	3	C	0.910287	114.665	104.379	11.7819	12.6333	7.13498	37.8999	17.3024	10.0934	11.7208	5.67003	35.1624	16.0527	13.0207	13.8677	5.91335	41.6032	18.9931	13.3323	10.9729	4.67178	32.9186	15.0283	12.3071	14.0244	7.64151	42.0731	19.2076	8.142	9.7956	4.87342	29.3868	13.4159
sp|Q91YN0|CL004_MOUSE	D6Wsu163e	CL004_MOUSE Uncharacterized protein C12orf4 homolog	4091	4	C	0.910365	2079.02	1892.66	142.542	176.322	135.041	705.288	17.7579	143.611	171.731	132.946	686.925	17.2956	142.665	171.701	133.153	686.803	17.2925	138.456	165.558	126.232	662.234	16.6739	140.492	150.957	98.8432	603.83	15.2034	132.725	156.65	115.63	626.599	15.7767
sp|Q9WUR9|KAD4_MOUSE	Ak4	KAD4_MOUSE Adenylate kinase 4, mitochondrial	3399	11	C	0.910425	5049.95	4597.6	61.9946	156.89	145.407	1725.8	17.8884	69.3705	151.639	131.345	1668.02	17.2896	67.1777	150.557	130.809	1656.13	17.1664	78.1893	140.271	109.566	1542.98	15.9935	59.3997	136.64	118.581	1503.04	15.5795	89.3491	141.053	105.018	1551.58	16.0826
sp|P83887|TBG1_MOUSE	Tubg1	TBG1_MOUSE Tubulin gamma-1 chain	3052	20	C	0.91054	11131.9	10136	129.782	175.991	132.218	3519.81	16.5499	123.767	204.584	189.473	4091.69	19.2388	137.84	176.018	129.032	3520.35	16.5525	134.38	169.304	117.168	3386.08	15.9211	136.179	166.096	115.398	3321.91	15.6194	131.408	171.4	124.264	3428	16.1182
sp|P70371|TERF1_MOUSE	Terf1	TERF1_MOUSE Telomeric repeat-binding factor 1	3966	3	C	0.910606	1255.66	1143.42	150.358	134.5	58.8775	403.5	16.8189	160.64	143.777	35.52	431.33	17.979	163.096	140.278	61.2566	420.835	17.5415	140.15	122.063	44.5815	366.189	15.2637	144.73	130.929	57.5551	392.786	16.3724	139.699	128.147	47.0896	384.441	16.0245
sp|Q501J7-2|PHAR4_MOUSE	Phactr4	PHAR4_MOUSE Isoform 2 of Phosphatase and actin regulator 4	1702	1	C	0.910627	987.239	899.006	319.575	319.575	0	319.575	16.9424	367.675	367.675	0	367.675	19.4925	299.989	299.989	0	299.989	15.904	300.752	300.752	0	300.752	15.9445	314.888	314.888	0	314.888	16.6939	283.366	283.366	0	283.366	15.0227
sp|O54864|SUV91_MOUSE	Suv39h1	SUV91_MOUSE Histone-lysine N-methyltransferase SUV39H1	1579	7	C	0.910641	3120.15	2841.34	166.62	145.56	95.9261	1018.92	17.0917	146.41	150.42	102.662	1052.94	17.6623	147.896	149.756	99.0081	1048.29	17.5844	115.844	131.982	96.0714	923.874	15.4974	117.184	136.293	98.7293	954.053	16.0036	125.843	137.63	94.984	963.408	16.1605
sp|Q8C0R0|UBP37_MOUSE	Usp37	UBP37_MOUSE Ubiquitin carboxyl-terminal hydrolase 37	4168	2	C	0.911028	375.816	342.379	62.2708	62.2708	3.60603	124.542	17.3409	60.5472	60.5472	2.41045	121.094	16.8609	65.09	65.09	3.37565	130.18	18.126	58.4195	58.4195	3.11074	116.839	16.2684	55.497	55.497	0.687926	110.994	15.4546	57.2732	57.2732	1.52607	114.546	15.9492
sp|Q8BZ36|RINT1_MOUSE	Rint1	RINT1_MOUSE RAD50-interacting protein 1	4813	7	C	0.911092	4490.27	4091.05	230.965	205.488	127.108	1438.41	16.7621	223.302	227.686	156.79	1593.8	18.5729	223.154	208.294	130.447	1458.06	16.991	179.347	193.659	117.867	1355.61	15.7972	191.031	195.556	120.452	1368.89	15.952	179.583	195.222	126.931	1366.55	15.9247
sp|Q8BSA9|TYW3_MOUSE	Tyw3	TYW3_MOUSE tRNA wybutosine-synthesizing protein 3 homolog	4905	4	C	0.911126	1222.92	1114.24	94.1403	97.7787	9.70704	391.115	16.7346	99.4647	99.161	11.3279	396.644	16.9712	103.042	108.791	22.6797	435.165	18.6194	94.5869	89.9727	15.3758	359.891	15.3986	94.7791	92.1441	11.9739	368.577	15.7703	96.0807	96.4426	13.7932	385.77	16.5059
sp|P08121|CO3A1_MOUSE	Col3a1	CO3A1_MOUSE Collagen alpha-1(III) chain	770	165	C	0.911219	61271.9	55832.1	93.3049	127.072	104.578	20967	17.9046	90.138	116.066	94.2639	19150.9	16.3538	92.3102	128.206	103.113	21154	18.0643	84.1691	110.759	92.9048	18275.2	15.606	92.1662	110.835	89.2483	18287.8	15.6167	92.0027	116.782	94.3176	19269.1	16.4547
sp|Q8BWR2|PITH1_MOUSE	Pithd1	PITH1_MOUSE PITH domain-containing protein 1	613	7	C	0.911244	3658.89	3334.14	101.866	177.558	143.031	1242.91	17.7735	99.3536	166.078	133.345	1162.55	16.6244	106.809	179.061	137.852	1253.43	17.924	97.7746	157.221	118.253	1100.55	15.7378	116.136	161.717	117.49	1132.02	16.1879	102.11	157.367	107.001	1101.57	15.7524
sp|A2A870|FBF1_MOUSE	Fbf1	FBF1_MOUSE Fas-binding factor 1	631	2	C	0.91134	609.994	555.912	69.728	69.728	19.6718	139.456	11.9612	167.787	167.787	162.781	335.573	28.7822	67.4825	67.4825	26.5084	134.965	11.576	92.839	92.839	37.3602	185.678	15.9256	80.2919	80.2919	36.3665	160.584	13.7733	104.825	104.825	73.6097	209.65	17.9817
sp|Q9CQ40|RM49_MOUSE	Mrpl49	RM49_MOUSE 39S ribosomal protein L49, mitochondrial	3128	14	C	0.911351	7825.38	7131.67	189.855	193.381	136.999	2707.34	18.1007	188.025	184.013	131.427	2576.18	17.2239	181.735	181.561	130.131	2541.86	16.9944	171.367	171.885	119.057	2406.38	16.0886	161.661	172.839	119.009	2419.74	16.1779	148.954	164.682	115.876	2305.55	15.4145
sp|Q9WUZ9|ENTP5_MOUSE	Entpd5	ENTP5_MOUSE Ectonucleoside triphosphate diphosphohydrolase 5	120	2	C	0.911383	1117.8	1018.74	173.889	173.889	100.155	347.777	16.2776	210.375	210.375	176.558	420.75	19.693	174.637	174.637	103.382	349.273	16.3476	169.646	169.646	92.8243	339.292	15.8804	165.501	165.501	103.111	331.002	15.4924	174.225	174.225	112.687	348.45	16.309
tr|Q921W2|Q921W2_MOUSE	Tial1	Q921W2_MOUSE Nucleolysin TIAR	3394	4	C	0.911449	1124.62	1025.04	98.3162	92.5472	35.7855	370.189	17.2208	92.303	91.3018	37.3489	365.207	16.9891	107.188	97.3069	39.1403	389.228	18.1065	90.1558	88.8548	27.5413	355.419	16.5337	95.7946	87.5319	34.2582	350.128	16.2876	80.7682	79.8724	28.2783	319.49	14.8623
sp|Q8BGQ7|SYAC_MOUSE	Aars	SYAC_MOUSE Alanine--tRNA ligase, cytoplasmic	2119	217	C	0.911555	117047	106694	146.854	179.547	147.959	38961.6	17.4137	138.008	180.385	152.604	39143.6	17.4951	145.83	179.454	142.372	38941.4	17.4047	128.426	161.548	124.356	35056	15.6681	136.183	163.234	126.299	35421.8	15.8316	140.256	166.897	132.495	36216.6	16.1868
sp|Q5SUE8|ANR40_MOUSE	Ankrd40	ANR40_MOUSE Ankyrin repeat domain-containing protein 40	6225	2	C	0.911556	900.014	820.413	146.749	146.749	16.5071	293.498	17.0596	153.838	153.838	27.6901	307.676	17.8837	149.42	149.42	25.6213	298.84	17.3701	128.393	128.393	12.9762	256.785	14.9257	144.423	144.423	16.9986	288.846	16.7892	137.391	137.391	15.9506	274.782	15.9717
sp|Q8CCF0|PRP31_MOUSE	Prpf31	PRP31_MOUSE U4/U6 small nuclear ribonucleoprotein Prp31	4548	28	C	0.911625	18187.5	16580.2	191.055	222.901	152.104	6241.23	17.9512	164.824	209.858	144.922	5876.02	16.9008	178.222	216.796	143.343	6070.28	17.4595	175.721	195.691	117.87	5479.35	15.7599	188.307	198.044	121.888	5545.23	15.9493	172.294	198.416	124.492	5555.63	15.9793
sp|Q9WUI1|MK11_MOUSE	Mapk11	MK11_MOUSE Mitogen-activated protein kinase 11	2136	1	C	0.911719	245.213	223.566	81.9935	81.9935	0	81.9935	17.4909	76.7158	76.7158	0	76.7158	16.365	86.504	86.504	0	86.504	18.453	70.7616	70.7616	0	70.7616	15.0949	83.07	83.07	0	83.07	17.7205	69.7341	69.7341	0	69.7341	14.8757
tr|E9Q7G0|E9Q7G0_MOUSE	Numa1	E9Q7G0_MOUSE Protein Numa1	1018	249	C	0.911795	112754	102808	113.14	152.763	123.081	38037.9	17.6459	106.142	143.806	116.703	35807.7	16.6113	121.009	156.259	123.374	38908.4	18.0497	106.636	137.351	109.545	34200.4	15.8657	106.638	140.494	110.561	34982.9	16.2287	103.787	135.041	106.513	33625.2	15.5988
sp|Q3U9G9|LBR_MOUSE	Lbr	LBR_MOUSE Lamin-B receptor	1874	34	C	0.911851	22918.5	20898.2	198.98	231.469	137.569	7869.94	17.9611	189.692	210.816	117.398	7167.74	16.3585	198.046	231.788	131.862	7880.78	17.9858	180.491	207.355	116.434	7050.06	16.0899	173.811	208.476	119.464	7088.19	16.1769	173.753	198.823	108.057	6759.98	15.4279
sp|Q9D8U8|SNX5_MOUSE	Snx5	SNX5_MOUSE Sorting nexin-5	1229	53	C	0.911867	34539.9	31495.8	182.615	217.908	129.502	11549.1	17.4892	200.372	213.913	123.305	11337.4	17.1686	206.071	219.875	126.724	11653.4	17.6471	174.086	197	111.188	10441	15.8111	187.779	199.227	112.423	10559	15.9899	173.742	198.035	113.212	10495.8	15.8942
sp|Q9D906|ATG7_MOUSE	Atg7	ATG7_MOUSE Ubiquitin-like modifier-activating enzyme ATG7	1085	17	C	0.911957	10445	9525.42	149.391	205.271	119.03	3489.6	17.4738	168.555	204.814	144.753	3481.84	17.435	155.299	204.329	116.479	3473.59	17.3937	151.392	185.116	108.616	3146.98	15.7582	127.87	187.687	112.382	3190.68	15.977	140.504	187.515	111.987	3187.76	15.9624
tr|F8VQK5|F8VQK5_MOUSE	Sash1	F8VQK5_MOUSE SAM and SH3 domain-containing protein 1	3552	39	C	0.911958	16273.7	14840.9	104.11	139.483	112.219	5439.82	17.4832	114.49	138.091	105.08	5385.56	17.3088	119.213	139.7	107.048	5448.31	17.5105	100.412	124.362	93.7111	4850.13	15.588	101	124.366	95.0334	4850.27	15.5884	104.618	131.808	93.951	5140.52	16.5212
sp|Q9ESP1|SDF2L_MOUSE	Sdf2l1	SDF2L_MOUSE Stromal cell-derived factor 2-like protein 1	2692	15	C	0.911961	2162.83	1972.42	10.1937	46.4454	74.3532	696.68	16.8473	13.792	49.8025	73.5816	747.038	18.0651	10.8949	47.941	74.3018	719.115	17.3899	11.7699	41.1058	60.9369	616.586	14.9105	11.6354	42.1674	67.4691	632.511	15.2956	12.8253	48.2215	70.1994	723.322	17.4916
sp|P16858|G3P_MOUSE	Gapdh	G3P_MOUSE Glyceraldehyde-3-phosphate dehydrogenase	276	584	C	0.911977	214918	196000	66.9542	112.818	120.177	65885.8	16.0338	72.2908	145.008	215.966	84684.7	20.6087	67.7579	110.184	112.092	64347.3	15.6594	66.8017	110.011	111.889	64246.5	15.6349	65.1129	110.047	111.787	64267.6	15.64	73.5614	115.558	113.834	67485.9	16.4232
tr|Q3U4S0|Q3U4S0_MOUSE	Pank2	Q3U4S0_MOUSE Pantothenate kinase 2 (Hallervorden-Spatz syndrome)	71	5	C	0.912001	1735.51	1582.78	61.0457	119.372	129.272	596.862	17.9871	59.3867	106.893	109.993	534.467	16.1067	67.9717	120.835	123.088	604.176	18.2075	58.4007	99.8976	101.437	499.488	15.0526	68.0585	110.494	110.575	552.472	16.6493	60.8976	106.165	101.66	530.823	15.9969
sp|Q9CWR1|WDR73_MOUSE	Wdr73	WDR73_MOUSE WD repeat-containing protein 73	5273	6	C	0.91213	2937.48	2679.36	71.7513	164.602	164.59	987.614	17.5831	64.0921	160.64	164.216	963.841	17.1598	73.5293	164.338	157.538	986.028	17.5548	70.0554	147.431	136.074	884.587	15.7488	79.2494	155.422	139.931	932.535	16.6025	62.8955	143.707	134.206	862.243	15.351
sp|Q9CQZ5|NDUA6_MOUSE	Ndufa6	NDUA6_MOUSE NADH dehydrogenase [ubiquinone] 1 alpha subcomplex subunit 6	4824	11	C	0.912141	6510.77	5938.74	213.259	223.459	106.33	2458.05	19.7442	183.44	197.561	91.4759	2173.18	17.4559	169.477	170.868	78.8527	1879.54	15.0973	174.331	189.963	91.5694	2089.59	16.7845	141.249	177.997	80.5345	1957.97	15.7273	178.708	171.925	71.2492	1891.18	15.1908
sp|P50429|ARSB_MOUSE	Arsb	ARSB_MOUSE Arylsulfatase B	3188	9	C	0.912153	6002.22	5474.94	254.326	222.766	87.5664	2004.89	17.4685	251.764	222.899	86.5863	2006.09	17.479	260.932	221.249	94.3656	1991.24	17.3496	177.913	196.957	83.5539	1772.62	15.4447	198.692	202.14	83.8737	1819.26	15.8511	208.567	209.229	85.0462	1883.06	16.407
sp|Q99M87|DNJA3_MOUSE	Dnaja3	DNJA3_MOUSE DnaJ homolog subfamily A member 3, mitochondrial	2574	18	C	0.912176	9834.51	8970.8	189.239	184.593	110.623	3322.67	17.6688	183.689	183.115	105.102	3296.06	17.5273	182.951	178.655	105.908	3215.78	17.1004	181.417	166.845	94.5983	3003.21	15.97	174.786	164.429	95.5848	2959.72	15.7387	170.249	167.104	91.3167	3007.87	15.9948
sp|Q8BUV6|LSM11_MOUSE	Lsm11	LSM11_MOUSE U7 snRNA-associated Sm-like protein LSm11	436	7	C	0.912219	3470.17	3165.55	147.277	168.004	80.3982	1176.03	17.7227	142.356	157.427	71.375	1101.99	16.607	146.85	170.307	77.6616	1192.15	17.9656	126.875	150.339	80.9402	1052.38	15.8593	131.892	162.999	92.6853	1140.99	17.1947	110.983	138.883	81.6175	972.184	14.6508
sp|O88455|DHCR7_MOUSE	Dhcr7	DHCR7_MOUSE 7-dehydrocholesterol reductase	1596	5	C	0.912228	2631.07	2400.13	137.382	176.853	110.912	884.267	17.5757	146.619	175.149	121.739	875.747	17.4063	146.156	174.211	112.405	871.054	17.313	125.683	160.864	93.6624	804.32	15.9866	159.224	170.929	106.27	854.646	16.9869	119.551	148.234	83.4461	741.168	14.7314
sp|Q01320|TOP2A_MOUSE	Top2a	TOP2A_MOUSE DNA topoisomerase 2-alpha	4091	155	C	0.912252	101861	92922.5	193.894	222.572	131.396	34498.7	17.7114	182.573	209.753	119.418	32511.8	16.6913	200.091	224.84	127.894	34850.1	17.8918	168.771	198.36	111.164	30745.8	15.7846	183.294	202.154	114.973	31333.9	16.0866	179.66	198.986	108.816	30842.8	15.8344
sp|Q8CFI5|SYPM_MOUSE	Pars2	SYPM_MOUSE Probable proline--tRNA ligase, mitochondrial	2709	3	C	0.912267	2406.89	2195.73	308.901	267.15	127.162	801.451	17.4129	299.948	259.349	117.382	778.047	16.9045	311.107	275.797	127.049	827.391	17.9765	264.746	247.196	99.2905	741.588	16.1123	262.143	240.632	111.394	721.898	15.6845	281.079	244.08	116.811	732.24	15.9092
sp|P63276|RS17_MOUSE	Rps17	RS17_MOUSE 40S ribosomal protein S17	3896	49	C	0.912339	22943.4	20932.2	161.784	150.575	102.929	7378.18	16.8161	155.528	161.766	129.412	7926.56	18.066	155.724	155.891	108.977	7638.66	17.4098	139.774	142.076	97.8719	6961.74	15.867	141.366	145.79	98.5329	7143.71	16.2817	145.226	139.321	92.5653	6826.72	15.5593
tr|Q8BQ46|Q8BQ46_MOUSE	Taf15	Q8BQ46_MOUSE Protein Taf15	277	38	C	0.912434	14401.2	13140.1	68.0886	131.757	120.348	5006.77	18.1791	59.6179	122.195	116.056	4643.4	16.8598	57.1044	125.026	115.655	4751	17.2505	65.818	112.98	103.833	4293.23	15.5884	54.3308	119.323	108.38	4534.26	16.4635	64.366	113.49	101.292	4312.63	15.6588
sp|P97770|THUM3_MOUSE	Thumpd3	THUM3_MOUSE THUMP domain-containing protein 3	393	23	C	0.912525	12000.9	10951.1	147.188	176.614	123.814	4062.13	17.6983	150.593	173.278	115.574	3985.4	17.364	158.765	171.887	101.517	3953.39	17.2246	141.392	157.379	96.4723	3619.73	15.7708	141.447	157.215	97.0424	3615.94	15.7543	145.048	161.542	97.0777	3715.47	16.188
sp|Q08297|RAD51_MOUSE	Rad51	RAD51_MOUSE DNA repair protein RAD51 homolog 1	711	10	C	0.912531	5224.15	4767.2	121.147	173.148	96.3471	1731.48	17.3298	120.82	169.376	90.6762	1693.76	16.9523	136.037	179.891	96.3502	1798.91	18.0047	108.722	155.743	86.7007	1557.43	15.5878	106.798	157.402	85.7487	1574.02	15.7539	146.096	163.575	81.934	1635.75	16.3717
sp|Q9D4J7|PHF6_MOUSE	Phf6	PHF6_MOUSE PHD finger protein 6	1056	21	C	0.912663	12298.7	11224.6	164.069	195.082	170.45	4096.73	17.4157	167.402	187.965	157.991	3947.27	16.7803	173.125	202.605	163.32	4254.7	18.0872	137.218	173.519	148.305	3643.91	15.4907	153.531	184.261	158.612	3869.48	16.4496	148.309	176.723	151.716	3711.18	15.7766
sp|Q8CD15|MINA_MOUSE	Mina	MINA_MOUSE Bifunctional lysine-specific demethylase and histidyl-hydroxylase MINA	4091	18	C	0.912684	11011.9	10050.4	184.861	203.378	140.812	3660.81	17.3809	179.009	207.231	155.785	3730.17	17.7102	182.376	201.163	135.723	3620.93	17.1915	155.099	181.793	118.849	3272.28	15.5362	183.245	187.862	120.498	3381.51	16.0548	169.478	188.7	121.629	3396.6	16.1264
sp|Q80T21|ATL4_MOUSE	Adamtsl4	ATL4_MOUSE ADAMTS-like protein 4	5148	2	C	0.9127	1053.85	961.846	174.465	174.465	202.696	348.93	17.3106	181.497	181.497	215.057	362.994	18.0084	170.962	170.962	193.179	341.923	16.963	148.163	148.163	172.942	296.326	14.701	185.969	185.969	210.366	371.938	18.4521	146.791	146.791	161.639	293.582	14.5648
sp|Q02013|AQP1_MOUSE	Aqp1	AQP1_MOUSE Aquaporin-1	6177	6	C	0.912721	1279.01	1167.38	24.4803	71.1256	91.4429	426.754	17.4443	23.8875	70.328	90.7277	421.968	17.2486	26.7599	71.7143	89.8288	430.286	17.5886	25.5343	66.0149	80.0998	396.09	16.1908	28.7448	62.4384	71.8683	374.63	15.3136	23.445	66.1094	81.7688	396.657	16.214
sp|Q9DCJ5|NDUA8_MOUSE	Ndufa8	NDUA8_MOUSE NADH dehydrogenase [ubiquinone] 1 alpha subcomplex subunit 8	34	12	C	0.912742	7691.43	7020.29	163.619	209.515	128.983	2514.18	17.0896	183.851	223.516	143.888	2682.19	18.2317	149.417	207.922	133.887	2495.06	16.9597	153.785	194.273	122.845	2331.28	15.8464	148.403	182.885	117.443	2194.62	14.9175	168.426	207.866	135.882	2494.39	16.9551
sp|Q3TXT3|SOSSC_MOUSE	Inip	SOSSC_MOUSE SOSS complex subunit C	3585	4	C	0.912767	1166.64	1064.87	83.758	87.673	19.3992	350.692	15.7155	81.0912	122.479	93.3864	489.914	21.9544	76.5681	81.5084	14.0865	326.034	14.6104	85.1606	91.5139	23.3958	366.056	16.4039	81.7214	88.078	15.9365	352.312	15.788	77.3548	86.6256	23.656	346.503	15.5277
sp|Q921H8|THIKA_MOUSE	Acaa1a	THIKA_MOUSE 3-ketoacyl-CoA thiolase A, peroxisomal	1028	52	C	0.912852	16876.3	15405.5	74.773	108.998	95.5737	5667.92	17.5576	84.9471	104.93	86.6225	5456.34	16.9022	81.9105	110.615	89.9153	5752	17.8181	82.6542	98.4192	82.4868	5117.8	15.8535	89.1375	99.8664	83.342	5193.06	16.0866	78.9093	97.9744	78.1141	5094.67	15.7819
sp|Q9D7N9|APMAP_MOUSE	Apmap	APMAP_MOUSE Adipocyte plasma membrane-associated protein	4433	22	C	0.913005	14175.2	12942.1	217.295	219.173	113.207	4821.81	17.7813	198.046	209.248	110.057	4603.45	16.9761	208.564	215.908	114.289	4749.98	17.5164	197.277	194.26	99.3645	4273.72	15.7601	184.43	195.494	98.031	4300.86	15.8602	198.499	198.522	95.9493	4367.48	16.1059
sp|P03958|ADA_MOUSE	Ada	ADA_MOUSE Adenosine deaminase	2403	29	C	0.913005	18694.9	17068.5	194.818	213.78	127.083	6199.62	17.3351	181.484	214.648	131.613	6224.78	17.4055	194.768	216.223	127.586	6270.47	17.5332	167.613	195.952	118.802	5682.61	15.8895	170.649	190.206	109.012	5515.97	15.4235	187.404	202.411	118.636	5869.93	16.4132
sp|Q61216|MRE11_MOUSE	Mre11a	MRE11_MOUSE Double-strand break repair protein MRE11A	4113	25	C	0.913009	14184.1	12950.2	196.889	189.231	116.141	4730.78	17.4347	178.388	183.288	108.497	4582.21	16.8872	195.957	194.843	119.059	4871.08	17.9518	179.017	173.042	104.532	4326.04	15.9431	182.881	172.833	100.466	4320.82	15.9239	171.858	172.133	102.085	4303.33	15.8594
tr|A2AWT5|A2AWT5_MOUSE	Ubtf	A2AWT5_MOUSE Nucleolar transcription factor 1	2282	67	C	0.913203	48286.3	44095.2	246.056	246.873	122.901	16540.5	17.9045	238.09	235.697	115.574	15791.7	17.094	239.423	238.121	118.669	15954.1	17.2698	228.131	220.632	107.837	14782.3	16.0014	235.749	218.135	108.167	14615.1	15.8203	222.164	219.37	104.813	14697.8	15.9099
sp|O35594|IFT81_MOUSE	Ift81	IFT81_MOUSE Intraflagellar transport protein 81 homolog	3175	15	C	0.913285	7706.73	7038.44	164.06	169.559	101.318	2543.38	17.2489	164.536	175.009	115.923	2625.14	17.8034	169.206	169.214	85.1661	2538.21	17.2139	147.226	155.646	70.8277	2334.69	15.8336	155.445	151.59	60.8899	2273.84	15.4209	168.848	161.994	66.9017	2429.91	16.4793
sp|P53026|RL10A_MOUSE	Rpl10a	RL10A_MOUSE 60S ribosomal protein L10a	1499	103	C	0.913324	59106.2	53983.1	162.79	178.07	120.808	18341.2	16.2184	176.652	225.705	213.416	23247.6	20.5569	159.283	170.072	115.639	17517.4	15.4899	158.405	174.693	114.575	17993.4	15.9108	163.026	173.935	115.478	17915.3	15.8418	163.108	175.479	102.183	18074.4	15.9824
sp|P14148|RL7_MOUSE	Rpl7	RL7_MOUSE 60S ribosomal protein L7	1545	97	C	0.913444	66129.5	60405.6	248.356	228.271	147.218	22142.2	17.4989	230.807	234.416	188.708	22738.3	17.97	238.227	219.061	140.276	21249	16.7929	224.091	212.728	136.193	20634.7	16.3075	220.21	213.436	136.84	20703.3	16.3617	205.271	196.573	123.495	19067.6	15.069
sp|O09118|NET1_MOUSE	Ntn1	NET1_MOUSE Netrin-1	4151	6	C	0.913451	2132.02	1947.5	109.989	117.316	55.5446	703.895	17.2544	111.039	117.825	60.4163	706.951	17.3293	112.412	120.196	64.1481	721.177	17.678	114.812	106.553	54.3297	639.315	15.6713	114.571	105.251	55.8395	631.508	15.4799	107.511	112.779	54.7321	676.676	16.5871
sp|Q8BVE8|NSD2_MOUSE	Whsc1	NSD2_MOUSE Histone-lysine N-methyltransferase NSD2	2696	26	C	0.913517	12229.1	11171.5	109.756	160.795	130.26	4180.67	17.8656	116.939	149.415	109.869	3884.78	16.6012	118.254	160.141	124.229	4163.66	17.793	107.308	142.423	112.128	3703	15.8244	110.579	146.192	111.728	3801	16.2431	106.233	141.058	107.506	3667.5	15.6727
sp|O35664|INAR2_MOUSE	Ifnar2	INAR2_MOUSE Interferon alpha/beta receptor 2	3537	3	C	0.913541	2588.88	2365.05	357.528	321.171	130.213	963.512	19.4494	315.533	257.017	110.391	771.052	15.5644	333.561	284.773	119.339	854.32	17.2453	286.265	267.45	109.504	802.349	16.1962	282.773	251.509	94.486	754.527	15.2309	314.103	269.392	96.9402	808.175	16.3138
sp|Q8K4R9|DLGP5_MOUSE	Dlgap5	DLGP5_MOUSE Disks large-associated protein 5	2343	25	C	0.91356	10836.7	9899.99	98.6951	147.332	102.95	3683.31	17.7623	88.7607	136.995	100.007	3424.89	16.5161	103.21	149.141	105.411	3728.52	17.9803	91.1013	133.258	98.3453	3331.45	16.0655	85.6579	128.849	90.8394	3221.23	15.534	81.1688	133.892	94.5583	3347.31	16.142
sp|Q3U0V2|TRADD_MOUSE	Tradd	TRADD_MOUSE Tumor necrosis factor receptor type 1-associated DEATH domain protein	1396	15	C	0.913599	5990.54	5472.95	108.169	137.082	143.932	2056.23	17.9372	95.9402	126.253	129.571	1893.79	16.5202	105.837	136.034	140.889	2040.52	17.8001	86.2389	119.179	125.967	1787.68	15.5946	90.8444	121.595	127.277	1823.92	15.9107	88.5525	124.09	134.017	1861.35	16.2372
sp|Q9CR70|LAGE3_MOUSE	Lage3	LAGE3_MOUSE EKC/KEOPS complex subunit Lage3	3206	3	C	0.913666	2477.39	2263.5	270.522	283.687	47.4023	851.061	17.9515	258.535	266.876	35.7593	800.628	16.8877	274.345	275.233	42.7892	825.699	17.4165	246.784	243.438	9.34384	730.314	15.4046	253.867	249.075	9.86465	747.224	15.7613	262.206	261.989	14.4534	785.966	16.5784
sp|Q9CWV0|MASU1_MOUSE	Malsu1	MASU1_MOUSE Mitochondrial assembly of ribosomal large subunit protein 1	645	2	C	0.9137	1223.11	1117.56	194.515	194.515	145.135	389.03	16.6205	222.343	222.343	183.646	444.686	18.9983	194.697	194.697	127.862	389.395	16.6361	184.352	184.352	108.876	368.705	15.7521	186.597	186.597	115.563	373.193	15.9439	187.829	187.829	120.361	375.658	16.0492
sp|O55229|CHKB_MOUSE	Chkb	CHKB_MOUSE Choline/ethanolamine kinase	3317	13	C	0.913716	6927.74	6329.99	116.363	170.157	120.719	2212.04	16.6849	116.012	194.548	150.993	2529.12	19.0766	107.053	168.199	126.05	2186.58	16.4929	136.38	163.597	101.538	2126.76	16.0417	109.387	158.219	94.7705	2056.85	15.5144	129.593	165.106	97.0717	2146.38	16.1896
sp|Q9CQA1|TPPC5_MOUSE	Trappc5	TPPC5_MOUSE Trafficking protein particle complex subunit 5	4191	4	C	0.913723	3554.49	3247.82	297.84	313.927	176.139	1255.71	18.46	312.434	309.801	157.268	1239.21	18.2174	233.984	264.893	140.185	1059.57	15.5767	226.563	278.507	167.142	1114.03	16.3772	232.439	270.883	161.207	1083.53	15.9289	212.219	262.564	160.262	1050.26	15.4397
sp|P23906|IRF2_MOUSE	Irf2	IRF2_MOUSE Interferon regulatory factor 2	5235	4	C	0.913783	2641.7	2413.94	234.567	227.342	42.0875	909.368	17.9872	219.414	214.372	36.1719	857.487	16.961	222.921	218.711	46.8798	874.843	17.3043	200.515	199.147	29.0495	796.587	15.7564	210.565	208.101	43.134	832.405	16.4649	199.701	196.236	28.9941	784.946	15.5261
sp|Q3UIW5|RNF10_MOUSE	Rnf10	RNF10_MOUSE RING finger protein 10	1059	9	C	0.913791	2169.59	1982.55	60.6087	76.9918	44.8604	692.926	16.6884	61.0132	78.3405	43.105	705.065	16.9808	68.1618	85.7329	47.1229	771.596	18.5831	54.2395	72.7272	39.9813	654.545	15.7641	61.4344	75.2879	40.7072	677.591	16.3191	67.8392	72.2682	36.2841	650.414	15.6646
sp|P62900|RL31_MOUSE	Rpl31	RL31_MOUSE 60S ribosomal protein L31	4613	39	C	0.913796	23363.2	21349.2	178.479	198.884	138.789	7756.46	17.3474	170.651	197.621	119.93	7707.23	17.2373	184.743	202.552	130.177	7899.55	17.6674	169.951	188.793	120.363	7362.95	16.4673	192.317	191.447	112.13	7466.44	16.6988	154.261	167.176	92.6	6519.85	14.5817
sp|P70365|NCOA1_MOUSE	Ncoa1	NCOA1_MOUSE Nuclear receptor coactivator 1	5318	2	C	0.913818	473.302	432.512	77.8653	77.8653	52.7044	155.731	17.1924	74.5365	74.5365	54.6181	149.073	16.4574	84.2488	84.2488	60.977	168.498	18.6018	71.924	71.924	54.003	143.848	15.8805	71.7332	71.7332	50.5705	143.466	15.8384	72.5988	72.5988	48.8819	145.198	16.0295
sp|Q8BGA5|KRR1_MOUSE	Krr1	KRR1_MOUSE KRR1 small subunit processome component homolog	2120	21	C	0.913829	16829.6	15379.4	262.05	262.454	119.8	5511.53	17.1118	270.958	282.102	138.69	5924.15	18.3929	263.685	256.853	111.74	5393.9	16.7466	250.944	245.097	109.019	5147.03	15.9801	248.678	243.988	103.638	5123.74	15.9078	270.928	243.266	98.6055	5108.59	15.8608
sp|Q91WL6|SNX11_MOUSE	Snx11	SNX11_MOUSE Sorting nexin-11	6334	1	C	0.913889	259.385	237.049	90.2192	90.2192	0	90.2192	18.1734	78.8738	78.8738	0	78.8738	15.8881	90.292	90.292	0	90.292	18.1881	81.1883	81.1883	0	81.1883	16.3543	79.7946	79.7946	0	79.7946	16.0735	76.0663	76.0663	0	76.0663	15.3225
sp|Q9JLV6|PNKP_MOUSE	Pnkp	PNKP_MOUSE Bifunctional polynucleotide phosphatase/kinase	3426	23	C	0.913929	16863.2	15411.8	231.947	243.813	134.337	5607.69	17.3747	233.356	238.794	130.822	5492.27	17.0171	236.754	250.575	137.846	5763.24	17.8567	218.811	219.033	120.438	5037.76	15.6089	215.087	226.893	129.25	5218.54	16.169	224.97	224.151	121.436	5155.46	15.9736
sp|Q03963|E2AK2_MOUSE	Eif2ak2	E2AK2_MOUSE Interferon-induced, double-stranded RNA-activated protein kinase	3967	22	C	0.913949	11300	10327.6	174.606	173.446	96.3053	3815.82	17.6432	167.287	166.663	95.2554	3666.58	16.9532	186.474	173.528	96.8054	3817.61	17.6515	146.979	155.38	89.4131	3418.35	15.8055	158.434	156.364	87.5481	3440	15.9056	158.843	157.695	89.7112	3469.28	16.041
sp|Q8CEE0|CEP57_MOUSE	Cep57	CEP57_MOUSE Centrosomal protein of 57 kDa	1506	2	C	0.913954	657.412	600.844	109.267	109.267	108.185	218.534	17.368	104.997	104.997	106.257	209.994	16.6893	114.442	114.442	111.319	228.884	18.1905	96.8991	96.8991	97.1373	193.798	15.4021	105.518	105.518	104.807	211.035	16.772	98.0056	98.0056	99.1875	196.011	15.578
sp|Q9BCZ4|SELS_MOUSE	Vimp	SELS_MOUSE Selenoprotein S	4091	9	C	0.913973	4310.49	3939.67	127.831	159.511	85.6245	1435.6	17.4008	132.35	158.903	69.3181	1430.13	17.3346	134.681	160.529	82.8664	1444.76	17.5119	140.501	143.538	67.4638	1291.84	15.6584	142.236	146.016	66.3977	1314.14	15.9286	128.724	148.188	71.9113	1333.69	16.1657
sp|Q8BRT1-5|CLAP2_MOUSE	Clasp2	CLAP2_MOUSE Isoform 2 of CLIP-associating protein 2	1260	6	C	0.913974	3630.75	3318.41	173.63	210.718	185.811	1264.31	18.1937	154.417	203.564	184.806	1221.39	17.576	174.048	190.841	153.458	1145.05	16.4775	159.84	188.387	157.923	1130.32	16.2656	164.728	186.166	158.715	1117	16.0738	151.874	178.515	140.482	1071.09	15.4133
sp|Q99LZ3|SLD5_MOUSE	Gins4	SLD5_MOUSE DNA replication complex GINS protein SLD5	3075	11	C	0.914127	6215.19	5681.47	165.43	190.477	127.183	2095.24	17.612	178.489	180.502	120.426	1985.52	16.6897	169.343	194.039	130.379	2134.43	17.9414	154.154	171.229	113.466	1883.52	15.8323	147.58	177.178	116.884	1948.95	16.3823	147.806	168.091	103.772	1849	15.5422
sp|Q8BP47|SYNC_MOUSE	Nars	SYNC_MOUSE Asparagine--tRNA ligase, cytoplasmic	4091	163	C	0.914134	73029.1	66758.4	105.317	148.056	118.001	24133.1	17.2641	100.372	149.129	123.284	24307.9	17.3892	110.142	150.847	116.201	24588.1	17.5896	94.5739	134.29	103.2	21889.3	15.659	100.585	139.819	106.449	22790.5	16.3037	94.0522	135.452	103.384	22078.6	15.7944
sp|P31230|AIMP1_MOUSE	Aimp1	AIMP1_MOUSE Aminoacyl tRNA synthase complex-interacting multifunctional protein 1	4091	56	C	0.914238	26155.6	23912.4	112.817	154.967	122.863	8678.15	17.3327	126.636	157.013	117.558	8792.74	17.5616	120.037	155.084	119.626	8684.72	17.3458	100.508	139.737	110.332	7825.29	15.6293	111.261	145.244	114.643	8133.68	16.2453	103.845	142.026	107.158	7953.47	15.8853
sp|Q920L1|FADS1_MOUSE	Fads1	FADS1_MOUSE Fatty acid desaturase 1	1288	31	C	0.914308	19427.4	17762.6	214.236	209.261	127.267	6487.1	17.4431	191.422	200.342	127.907	6210.59	16.6996	209.993	217.088	127.848	6729.72	18.0955	195.802	191.476	117.922	5935.77	15.9606	191.86	195.992	118.152	6075.77	16.3371	179.893	185.519	108.388	5751.09	15.4641
sp|Q5DTY9|KCD16_MOUSE	Kctd16	KCD16_MOUSE BTB/POZ domain-containing protein KCTD16	3368	8	C	0.914343	3750.41	3429.16	152.453	158.39	116.104	1267.12	17.649	144.373	147.51	107.745	1180.08	16.4366	152.358	162.901	123.392	1303.21	18.1516	116.716	140.344	101.949	1122.75	15.6382	128.218	144.144	110.987	1153.15	16.0615	127.369	144.158	107.385	1153.26	16.0631
sp|Q91WA6|SHRPN_MOUSE	Sharpin	SHRPN_MOUSE Sharpin	4832	1	C	0.914373	185.755	169.849	62.0446	62.0446	0	62.0446	17.4477	61.4578	61.4578	0	61.4578	17.2827	62.2524	62.2524	0	62.2524	17.5061	51.4638	51.4638	0	51.4638	14.4722	60.5965	60.5965	0	60.5965	17.0405	57.7888	57.7888	0	57.7888	16.2509
sp|P62835|RAP1A_MOUSE	Rap1a	RAP1A_MOUSE Ras-related protein Rap-1A	4330	43	C	0.914413	21011	19212.7	148.994	157.092	117.578	6754.97	16.7935	177.191	170.018	115.862	7310.75	18.1752	165.483	161.519	118.776	6945.3	17.2667	122.836	145.591	103.08	6260.4	15.5639	133.594	152.187	112.444	6544.04	16.2691	126.933	149.03	104.675	6408.3	15.9316
sp|A2APB8|TPX2_MOUSE	Tpx2	TPX2_MOUSE Targeting protein for Xklp2	2150	44	C	0.914512	19679.5	17997.1	125.333	149.69	87.8803	6586.35	17.4813	118.584	140.272	80.5688	6171.98	16.3815	130.852	157.299	91.1129	6921.16	18.3699	115.747	132.976	75.9735	5850.95	15.5294	120.006	139.118	78.6436	6121.19	16.2467	123.556	136.931	81.7745	6024.98	15.9913
sp|O54988-2|SLK_MOUSE	Slk	SLK_MOUSE Isoform 2 of STE20-like serine/threonine-protein kinase	4091	144	C	0.914567	75843.8	69364.2	137.018	177.504	146.438	25560.5	17.6027	132.473	172.237	146.364	24802.2	17.0804	145.868	176.952	141.058	25481.1	17.548	136.921	162.191	139.481	23355.5	16.0842	130.471	157.31	125.9	22652.7	15.6001	132.33	162.195	138.825	23356	16.0845
sp|Q8VCR7|ABHEB_MOUSE	Abhd14b	ABHEB_MOUSE Alpha/beta hydrolase domain-containing protein 14B	2957	17	C	0.914663	6289.54	5752.81	59.0088	121.228	134.509	2060.88	17.1136	63.7703	127.56	160.42	2168.53	18.0075	64.6244	121.184	126.744	2060.13	17.1074	57.1851	111.971	116.202	1903.5	15.8067	58.2114	112.718	117.667	1916.21	15.9123	64.6822	113.712	112.745	1933.1	16.0525
sp|O35245|PKD2_MOUSE	Pkd2	PKD2_MOUSE Polycystin-2	1129	29	C	0.914715	11681.4	10685.1	84.1177	135.309	126.968	3923.98	17.544	80.5378	131.762	118.339	3821.1	17.0841	74.6094	135.733	129.56	3936.27	17.599	65.9189	120.96	111.058	3507.83	15.6834	63.7174	122.778	114.619	3560.56	15.9192	63.7367	124.714	113.635	3616.72	16.1703
sp|Q3THK3|T2FA_MOUSE	Gtf2f1	T2FA_MOUSE General transcription factor IIF subunit 1	3914	44	C	0.91478	22523.6	20604.1	150.55	178.179	123.16	7839.86	18.1782	145.442	163.601	102.986	7198.44	16.691	139.863	170.12	112.125	7485.28	17.3561	139.705	156.255	108.959	6875.22	15.9415	129.452	154.913	101.767	6816.16	15.8046	138.955	157.108	99.1817	6912.75	16.0286
sp|P70266|F261_MOUSE	Pfkfb1	F261_MOUSE 6-phosphofructo-2-kinase/fructose-2,6-bisphosphatase 1	3322	3	C	0.914827	2063.8	1888.02	250.278	229.375	85.8708	688.124	17.4129	261.338	230.362	86.0732	691.086	17.4878	245.544	228.195	82.0542	684.586	17.3234	232.168	203.803	49.2124	611.41	15.4716	253.015	218.266	72.4208	654.799	16.5696	245.12	207.269	66.4967	621.807	15.7347
sp|Q6TEK5|VKORL_MOUSE	Vkorc1l1	VKORL_MOUSE Vitamin K epoxide reductase complex subunit 1-like protein 1	1951	8	C	0.914927	4764.72	4359.37	187.107	214.995	158.127	1719.96	18.8507	190.647	218.051	159.337	1744.41	19.1187	186.946	162.544	111.089	1300.35	14.2519	178.718	196.406	144.864	1571.25	17.2209	166.784	174.433	128.255	1395.46	15.2943	164.706	174.083	125.585	1392.66	15.2636
sp|Q61334|BAP29_MOUSE	Bcap29	BAP29_MOUSE B-cell receptor-associated protein 29	2601	14	C	0.91506	10579.6	9680.93	280.024	277.313	171.637	3882.39	19.1624	270.432	255.031	154.105	3570.43	17.6226	215.691	223.339	138.494	3126.74	15.4327	227.692	242.462	144.636	3394.47	16.7541	210.329	228.395	141.297	3197.53	15.7821	228.172	220.638	123.681	3088.93	15.2461
tr|Q5EBP8|Q5EBP8_MOUSE	Hnrnpa1	Q5EBP8_MOUSE Heterogeneous nuclear ribonucleoprotein A1	1090	10	C	0.915069	187.481	171.558	5.2126	5.26976	1.43083	52.6976	14.6774	6.1963	6.59884	2.04552	65.9884	18.3791	6.71951	6.87953	1.78124	68.7953	19.1609	5.56304	5.20522	3.19294	52.0522	14.4976	6.05499	5.82258	2.90557	58.2258	16.2171	6.1393	6.12804	2.71543	61.2804	17.0679
sp|Q3TLD5|RMP_MOUSE	Uri1	RMP_MOUSE Unconventional prefoldin RPB5 interactor	4372	12	C	0.915166	5900.43	5399.87	104.77	160.303	138.769	1923.64	17.0229	100.427	168.845	158.622	2026.14	17.93	108.556	162.554	136.079	1950.65	17.2619	100.926	148.626	121.771	1783.52	15.7829	99.4277	149.032	123.366	1788.38	15.8259	95.6976	152.331	126.248	1827.97	16.1763
sp|Q64378|FKBP5_MOUSE	Fkbp5	FKBP5_MOUSE Peptidyl-prolyl cis-trans isomerase FKBP5	2042	44	C	0.915286	31119.9	28483.6	202.288	240.366	146.979	10576.1	17.7441	200.476	230.932	136.828	10161	17.0477	211.733	235.972	136.236	10382.8	17.4197	186.696	214.531	124.298	9439.36	15.8369	198.392	215.946	122.181	9501.62	15.9414	194.733	216.878	118.354	9542.63	16.0102
sp|O35874|SATT_MOUSE	Slc1a4	SATT_MOUSE Neutral amino acid transporter A	3256	15	C	0.915314	5381.39	4925.66	103.013	124.034	91.5589	1860.51	18.0509	117.129	118.899	86.3006	1783.48	17.3035	86.1842	115.827	85.0933	1737.4	16.8564	96.4702	107.829	74.6171	1617.43	15.6925	101.512	108.434	77.3124	1626.51	15.7806	96.8467	112.114	75.7116	1681.72	16.3162
sp|Q8CII2|CD123_MOUSE	Cdc123	CD123_MOUSE Cell division cycle protein 123 homolog	154	14	C	0.915318	10732.6	9823.78	216.562	254.834	220.988	3567.68	17.3556	203.537	249.379	218.264	3491.3	16.984	229.498	262.404	210.823	3673.66	17.8711	203.076	228.862	155.676	3204.06	15.5867	219.017	236.145	158.402	3306.02	16.0827	199.415	236.693	161.335	3313.7	16.12
sp|Q91WI7|ITFG2_MOUSE	Itfg2	ITFG2_MOUSE Integrin-alpha FG-GAP repeat-containing protein 2	1253	8	C	0.915346	3734.14	3418.03	118.998	157.678	150.274	1261.43	17.637	113.994	150.058	142.922	1200.46	16.7846	112.704	159.032	153.304	1272.25	17.7883	98.8152	141.653	143.723	1133.22	15.8444	100.662	138.904	136.136	1111.23	15.537	112.044	146.697	143.01	1173.58	16.4087
tr|F6RGI3|F6RGI3_MOUSE	Gm340	F6RGI3_MOUSE Protein Gm340	4396	3	C	0.915408	365.191	334.299	13.1644	32.7038	40.0244	98.1115	14.0261	9.80625	56.9417	87.8091	170.825	24.4214	10.5064	32.0848	42.3212	96.2543	13.7606	14.6119	35.2471	42.3177	105.741	15.1169	12.4812	31.3289	39.4546	93.9867	13.4365	12.2983	44.8571	60.1754	134.571	19.2385
sp|P70255|NFIC_MOUSE	Nfic	NFIC_MOUSE Nuclear factor 1 C-type	11	25	C	0.915418	10778.9	9867.24	152.475	144.565	93.2884	3614.12	17.505	148.229	140.755	80.959	3518.86	17.0437	141.821	145.838	91.8151	3645.96	17.6592	121.032	129.983	78.4472	3249.57	15.7393	131.565	131.866	79.3206	3296.64	15.9673	137.075	132.841	71.282	3321.03	16.0855
sp|Q8BFU3-2|RN214_MOUSE	Rnf214	RN214_MOUSE Isoform 2 of RING finger protein 214	4091	1	C	0.915615	1100.29	1007.44	336.93	336.93	0	336.93	15.9854	419.698	419.698	0	419.698	19.9123	343.662	343.662	0	343.662	16.3048	371.171	371.171	0	371.171	17.61	312.301	312.301	0	312.301	14.8169	323.97	323.97	0	323.97	15.3706
sp|P58334|KLF16_MOUSE	Klf16	KLF16_MOUSE Krueppel-like factor 16	6048	1	C	0.915701	887.897	813.048	276.335	276.335	0	276.335	16.246	298.577	298.577	0	298.577	17.5536	312.985	312.985	0	312.985	18.4007	261.072	261.072	0	261.072	15.3486	252.858	252.858	0	252.858	14.8657	299.118	299.118	0	299.118	17.5854
sp|Q00560|IL6RB_MOUSE	Il6st	IL6RB_MOUSE Interleukin-6 receptor subunit beta	2143	44	C	0.915787	17707.9	16216.6	79.51	134.444	133.312	5915.56	17.4374	82.9377	134.997	132.207	5939.85	17.509	81.1044	133.01	127.037	5852.46	17.2514	78.4325	123.605	114.513	5438.63	16.0316	76.0698	120.909	115.127	5320.01	15.6819	82.4066	124.045	111.011	5457.99	16.0886
sp|Q9Z2E1|MBD2_MOUSE	Mbd2	MBD2_MOUSE Methyl-CpG-binding domain protein 2	630	12	C	0.915801	6843.54	6267.32	183.073	195.785	77.386	2349.42	17.9197	174.304	175.547	49.6523	2106.56	16.0673	192.166	198.963	63.9179	2387.56	18.2105	175.863	172.929	46.9018	2075.15	15.8277	173.701	182.221	61.0761	2186.65	16.6782	165.351	167.126	38.5619	2005.52	15.2966
sp|P61358|RL27_MOUSE	Rpl27	RL27_MOUSE 60S ribosomal protein L27	4104	78	C	0.915856	50669	46405.5	163.845	217.378	171.62	16955.5	17.4664	176.555	204.533	189.384	15953.5	16.4343	183.609	227.692	176.535	17760	18.2952	170.756	203.099	154.538	15841.7	16.3192	185.815	205.87	153.042	16057.9	16.5418	155.958	185.974	138.098	14505.9	14.9431
sp|Q8R001|MARE2_MOUSE	Mapre2	MARE2_MOUSE Microtubule-associated protein RP/EB family member 2	1560	11	C	0.915859	6440.74	5898.81	66.062	200.797	200.889	2208.76	17.8999	73.8768	186.449	182.632	2050.94	16.6209	71.2859	198.276	197.208	2181.04	17.6752	59.5437	175.061	174.315	1925.67	15.6057	72.3553	182.58	179.941	2008.38	16.2759	77.3224	178.615	173.767	1964.76	15.9225
sp|Q8VBT6|APOBR_MOUSE	Apobr	APOBR_MOUSE Apolipoprotein B receptor	909	19	C	0.915997	8866.47	8121.66	122.539	161.018	108.795	3059.34	18.0087	134.788	148.975	95.9914	2830.52	16.6618	133.378	156.664	99.1786	2976.61	17.5217	121.373	142.534	92.6242	2708.15	15.9414	117.372	142.375	96.1464	2705.12	15.9236	122.182	142.547	93.6389	2708.39	15.9428
sp|Q8R2Y8|PTH2_MOUSE	Ptrh2	PTH2_MOUSE Peptidyl-tRNA hydrolase 2, mitochondrial	2416	22	C	0.916024	7554.64	6920.23	17.6727	117.251	137.89	2579.53	17.8208	20.1715	109.595	127.147	2411.1	16.6571	21.3482	116.546	135.725	2564.01	17.7135	15.0593	103.308	121.443	2272.79	15.7016	19.2551	106.756	123.109	2348.63	16.2256	18.4058	104.491	119.969	2298.81	15.8814
sp|Q8VD12|Z385A_MOUSE	Znf385a	Z385A_MOUSE Zinc finger protein 385A	3060	8	C	0.916026	3312.15	3034.02	133.365	139.432	114.292	1115.46	17.5769	106.944	131.74	106.226	1053.92	16.6072	131.703	142.847	116.668	1142.77	18.0073	94.9081	122.483	103.191	979.867	15.4403	113.185	131.754	103.007	1054.03	16.6089	102.909	125.014	92.9773	1000.12	15.7594
tr|M0QWZ1|M0QWZ1_MOUSE	Fam193a	M0QWZ1_MOUSE Protein FAM193A	1753	9	C	0.916112	2201.89	2017.18	45.2725	76.575	116.336	689.175	16.3348	45.0853	87.1925	141.7	784.732	18.5997	48.0703	80.887	117.662	727.983	17.2546	42.7192	70.4632	97.4794	634.169	15.031	38.7779	76.919	110.787	692.271	16.4081	44.916	76.7486	104.418	690.737	16.3718
sp|P18155|MTDC_MOUSE	Mthfd2	MTDC_MOUSE Bifunctional methylenetetrahydrofolate dehydrogenase/cyclohydrolase, mitochondrial	4091	41	C	0.916229	28326.9	25953.9	233.652	236.627	129.518	9701.7	17.8732	218.367	220.836	118.148	9054.29	16.6805	228.076	233.437	125.147	9570.91	17.6322	197.47	212.802	111.898	8724.87	16.0736	201.014	212.721	110.831	8721.56	16.0675	197.09	207.5	108.329	8507.49	15.6731
sp|P51885|LUM_MOUSE	Lum	LUM_MOUSE Lumican	4285	10	C	0.916411	5890.49	5398.11	99.412	200.652	165.884	2006.52	17.7748	93.7055	176.685	136.74	1766.85	15.6516	111.895	211.712	167.619	2117.12	18.7545	111.762	185.299	138.921	1852.99	16.4147	103.75	161.245	117.044	1612.45	14.2839	106.465	193.267	152.766	1932.67	17.1206
sp|P07607|TYSY_MOUSE	Tyms	TYSY_MOUSE Thymidylate synthase	3568	32	C	0.916447	12618.7	11564.4	113.13	128.031	77.9903	4097	16.9416	115.911	132.118	81.9391	4227.77	17.4823	116.396	134.186	78.0805	4293.94	17.756	103.109	118.166	70.6005	3781.32	15.6362	98.185	120.153	74.1493	3844.89	15.8991	105.26	123.068	75.4648	3938.17	16.2848
sp|Q9DB34|CHM2A_MOUSE	Chmp2a	CHM2A_MOUSE Charged multivesicular body protein 2a	2295	31	C	0.916503	19343.3	17728.2	128.302	210.613	173.178	6528.99	17.6119	120.195	188.554	144.284	5845.18	15.7673	139.75	224.811	232.703	6969.13	18.7992	131.297	191.19	135.207	5926.89	15.9877	127.358	196.184	162.286	6081.71	16.4053	131.325	184.503	134.597	5719.6	15.4286
tr|E9Q983|E9Q983_MOUSE	Svil	E9Q983_MOUSE Supervillin	932	74	C	0.916545	30647.2	28089.6	111.109	137.906	98.445	10205.1	17.3742	114.007	134.814	91.9623	9976.22	16.9846	114.054	141.431	98.99	10465.9	17.8183	100.427	125.037	87.4412	9252.73	15.7529	96.0201	126.482	87.5939	9359.65	15.9349	103.831	128.07	85.822	9477.18	16.135
sp|Q99JN2|KLH22_MOUSE	Klhl22	KLH22_MOUSE Kelch-like protein 22	3126	14	C	0.916567	7867.9	7211.46	151.753	181.516	192.694	2541.23	16.8524	160.964	198.857	244.912	2784	18.4623	153.723	181.619	178.374	2542.67	16.8619	141.226	173.367	172.629	2427.14	16.0958	134.921	167.945	155.806	2351.23	15.5924	143.889	173.792	171.417	2433.09	16.1353
sp|Q8R5H1-2|UBP15_MOUSE	Usp15	UBP15_MOUSE Isoform 2 of Ubiquitin carboxyl-terminal hydrolase 15	565	1	C	0.916696	1004.34	920.676	353.598	353.598	0	353.598	18.3685	310.228	310.228	0	310.228	16.1156	340.516	340.516	0	340.516	17.689	289.76	289.76	0	289.76	15.0523	325.007	325.007	0	325.007	16.8833	305.909	305.909	0	305.909	15.8912
sp|Q8VD72|TTC8_MOUSE	Ttc8	TTC8_MOUSE Tetratricopeptide repeat protein 8	2019	1	C	0.91671	138.91	127.341	43.0353	43.0353	0	43.0353	16.1634	40.6451	40.6451	0	40.6451	15.2657	55.2301	55.2301	0	55.2301	20.7436	48.2705	48.2705	0	48.2705	18.1297	47.6887	47.6887	0	47.6887	17.9112	31.3814	31.3814	0	31.3814	11.7864
sp|Q3TYX2|LRN4L_MOUSE	Lrrn4cl	LRN4L_MOUSE LRRN4 C-terminal-like protein	4305	2	C	0.916722	266.545	244.348	46.7536	46.7536	7.27162	93.5072	18.3027	41.9388	41.9388	3.16345	83.8777	16.4179	44.5802	44.5802	0.330756	89.1603	17.4519	39.8008	39.8008	0.00984774	79.6016	15.5809	39.1532	39.1532	5.88017	78.3063	15.3273	43.22	43.22	8.24512	86.44	16.9194
sp|Q6ZPR1|K1430_MOUSE	Kiaa1430	K1430_MOUSE UPF0501 protein KIAA1430	4677	3	C	0.916832	337.183	309.14	32.1255	39.2071	35.0176	117.621	18.1985	29.059	33.3721	25.9704	100.116	15.4901	33.7959	39.8154	32.1949	119.446	18.4808	33.1898	35.9093	28.1545	107.728	16.6678	28.3155	31.807	26.5449	95.4212	14.7637	43.4903	35.3304	24.578	105.991	16.3991
sp|O08746|MATN2_MOUSE	Matn2	MATN2_MOUSE Matrilin-2	4957	2	C	0.916899	1334.55	1223.65	214.848	214.848	25.5892	429.696	16.7968	221.19	221.19	5.57405	442.38	17.2926	231.239	231.239	19.5258	462.477	18.0782	197.686	197.686	27.0175	395.371	15.455	211.884	211.884	42.4591	423.767	16.565	202.256	202.256	11.789	404.512	15.8124
sp|Q8BGJ9|U2AF4_MOUSE	U2af1l4	U2AF4_MOUSE Splicing factor U2AF 26 kDa subunit	3034	13	C	0.916915	6021.92	5521.59	64.8299	148.671	152.694	1932.72	16.7429	61.3786	138.397	143.937	1799.16	15.5859	76.0648	176.157	180.877	2290.04	19.8383	71.8007	147.663	152.623	1919.61	16.6294	69.9118	151.692	150.397	1972	17.0832	78.2568	125.383	127.067	1629.98	14.1203
sp|Q9CQ00|TM261_MOUSE	Tmem261	TM261_MOUSE Transmembrane protein 261	6109	2	C	0.91697	1405.17	1288.5	259.824	259.824	55.1181	519.647	19.2914	224.708	224.708	58.451	449.416	16.6841	218.055	218.055	82.1061	436.111	16.1902	213.905	213.905	40.9613	427.811	15.882	213.019	213.019	68.0781	426.039	15.8163	217.326	217.326	42.0859	434.652	16.136
tr|Q91UZ6|Q91UZ6_MOUSE	D17H6S56E-5	Q91UZ6_MOUSE DNA segment, Chr 17, human D6S56E 5, isoform CRA_c	4761	8	C	0.917043	4106.7	3766.02	104.374	167.076	147.267	1336.61	16.9777	98.6613	177.643	161.18	1421.14	18.0515	103.887	168.619	150.168	1348.95	17.1346	100.33	153.503	131.874	1228.03	15.5985	94.4331	154.446	128.439	1235.57	15.6943	97.1842	162.802	143.635	1302.42	16.5434
tr|G3UWQ7|G3UWQ7_MOUSE	Prc1	G3UWQ7_MOUSE Protein regulator of cytokinesis 1	359	41	C	0.917063	17389.3	15947.1	112.58	139.699	107.667	5727.67	17.1814	109.869	135.155	100.988	5541.37	16.6226	114.936	149.274	114.279	6120.25	18.3591	116.55	126.59	92.4958	5190.21	15.5692	105.348	134.13	100.897	5499.31	16.4964	105.429	128.233	92.4397	5257.55	15.7712
sp|Q6P7W5|SEN2_MOUSE	Tsen2	SEN2_MOUSE tRNA-splicing endonuclease subunit Sen2	4716	4	C	0.917183	1562.98	1433.54	139.528	126.789	35.6529	507.158	16.9249	136.529	123.925	38.9886	495.701	16.5426	154.972	140.03	42.1133	560.12	18.6924	130.84	117.933	33.6607	471.732	15.7427	124.832	117.987	37.9339	471.948	15.7499	136.751	122.464	38.2827	489.858	16.3476
sp|Q6P6J0|ADAT2_MOUSE	Adat2	ADAT2_MOUSE tRNA-specific adenosine deaminase 2	5495	5	C	0.917223	1561.35	1432.1	93.9015	104.68	97.0586	523.401	17.4849	107.29	104.889	83.8706	524.443	17.5197	100.605	102.7	88.3287	513.502	17.1542	81.0394	97.7037	74.4666	488.518	16.3196	87.475	89.8037	67.5779	449.018	15	108.352	98.9134	69.0657	494.567	16.5216
sp|P18911|RARG_MOUSE	Rarg	RARG_MOUSE Retinoic acid receptor gamma	2812	2	C	0.917247	436.902	400.747	73.71	73.71	54.2876	147.42	17.5992	71.9701	71.9701	63.3764	143.94	17.1838	72.7712	72.7712	64.9711	145.542	17.3751	63.3327	63.3327	49.4271	126.665	15.1215	67.892	67.892	58.721	135.784	16.2101	69.1492	69.1492	63.1852	138.298	16.5103
sp|Q9DBN9|DDX59_MOUSE	Ddx59	DDX59_MOUSE Probable ATP-dependent RNA helicase DDX59	5675	2	C	0.917362	716.095	656.918	121.425	121.425	48.4939	242.849	17.6873	111.806	111.806	55.17	223.612	16.2862	124.817	124.817	48.3548	249.634	18.1815	114.245	114.245	18.9612	228.49	16.6415	101.969	101.969	51.0668	203.938	14.8533	112.245	112.245	33.356	224.49	16.3502
sp|P54227|STMN1_MOUSE	Stmn1	STMN1_MOUSE Stathmin	1749	43	C	0.917371	23742.6	21780.8	146.35	191.051	138.337	8215.18	18.0461	139.944	176.865	115.734	7605.21	16.7061	141.248	184.238	127.9	7922.23	17.4025	148.28	171.603	121.512	7378.91	16.209	135.672	168.422	113.22	7242.16	15.9086	136.935	166.505	111.87	7159.72	15.7276
sp|Q3TSG4|ALKB5_MOUSE	Alkbh5	ALKB5_MOUSE RNA demethylase ALKBH5	5216	16	C	0.917371	5901.11	5413.51	85.3649	122.028	86.6638	1952.46	17.2561	88.6771	114.021	82.5256	1824.34	16.1238	92.3364	132.769	96.253	2124.31	18.7749	91.0554	110.359	65.909	1765.74	15.6058	88.5431	119.295	78.0919	1908.71	16.8695	78.2989	108.691	71.7436	1739.06	15.37
sp|P69744|TRPV5_MOUSE	Trpv5	TRPV5_MOUSE Transient receptor potential cation channel subfamily V member 5	4091	7	C	0.917452	6525.06	5986.43	347.496	264.591	187.525	1852.14	14.8035	336.934	411.219	441.583	2878.53	23.0071	347.108	256.342	192.649	1794.39	14.342	361.807	295.044	200.842	2065.31	16.5073	330.456	262.731	191.162	1839.12	14.6994	354.733	297.428	192.737	2082	16.6407
sp|Q8VEE4|RFA1_MOUSE	Rpa1	RFA1_MOUSE Replication protein A 70 kDa DNA-binding subunit	2851	70	C	0.917587	41568.8	38143	170.372	199.709	139.076	13979.6	17.5377	155.905	196.547	140.061	13758.3	17.2601	172.057	197.584	134.73	13830.9	17.3511	142.4	182.377	132.531	12766.4	16.0157	149.036	181.07	127.013	12674.9	15.9009	148.372	181.454	128.107	12701.7	15.9346
sp|Q91V01|MBOA5_MOUSE	Lpcat3	MBOA5_MOUSE Lysophospholipid acyltransferase 5	3642	9	C	0.917625	4436.42	4070.97	177.453	169.202	111.763	1522.82	17.9	170.117	161.823	105.317	1456.41	17.1193	181.968	161.91	100.841	1457.19	17.1285	154.427	154.958	100.394	1394.62	16.3931	155.608	153.177	98.1594	1378.6	16.2047	152.119	144.194	88.5739	1297.75	15.2543
sp|P25444|RS2_MOUSE	Rps2	RS2_MOUSE 40S ribosomal protein S2	1370	180	C	0.918031	96561.4	88646.4	154.429	178.72	128.094	32169.5	17.3694	149.638	173.079	130.195	31154.2	16.8212	165.4	184.654	130.764	33237.7	17.9461	146.237	166.745	115.123	30014.1	16.2056	149.608	174.667	122.174	31440.1	16.9756	136.24	151.068	101.393	27192.2	14.682
sp|P18872|GNAO_MOUSE	Gnao1	GNAO_MOUSE Guanine nucleotide-binding protein G(o) subunit alpha	2251	7	C	0.918041	4970.55	4563.17	198.619	238.544	117.468	1669.81	17.5147	199.978	229.733	97.072	1608.13	16.8678	190.73	241.802	111.053	1692.61	17.7539	201.485	225.062	106.123	1575.43	16.5249	151.761	212.242	104.848	1485.69	15.5836	171.912	214.578	97.8601	1502.05	15.7551
sp|Q9D1Q1|MPH6_MOUSE	Mphosph6	MPH6_MOUSE M-phase phosphoprotein 6	2402	8	C	0.918052	6245.81	5733.98	296.181	255.126	125.487	2041.01	17.0371	304.141	275.342	164.835	2202.74	18.3871	299.086	250.258	115.259	2002.06	16.712	268.699	237.651	102.132	1901.21	15.8701	264.361	237.993	105.179	1903.94	15.8929	278.889	241.103	111.177	1928.83	16.1007
sp|Q9R1J0|NSDHL_MOUSE	Nsdhl	NSDHL_MOUSE Sterol-4-alpha-carboxylate 3-dehydrogenase, decarboxylating	3047	25	C	0.918109	13830.2	12697.7	150.644	184.311	119.56	4607.78	17.3696	156.893	182.901	110.645	4572.53	17.2367	157.112	185.997	123.259	4649.92	17.5284	146.342	167.47	104.966	4186.74	15.7824	126.554	170.032	111.485	4250.8	16.0239	143.363	170.405	108.603	4260.12	16.059
sp|Q8BGB5|LIMD2_MOUSE	Limd2	LIMD2_MOUSE LIM domain-containing protein 2	145	14	C	0.918129	9382.23	8614.1	245.662	226.414	89.6914	3169.8	17.6136	230.724	217.468	96.7644	3044.55	16.9176	244.981	226.277	96.8621	3167.88	17.6029	206.061	205.005	92.0961	2870.06	15.948	219.274	210.224	91.161	2943.14	16.3541	197.721	200.064	84.387	2800.9	15.5637
sp|Q4PJX1|ODR4_MOUSE	Odr4	ODR4_MOUSE Protein odr-4 homolog	3150	21	C	0.918177	13064.7	11995.7	187.488	209.865	137.3	4407.16	17.5861	198.065	203.272	123.614	4268.71	17.0336	193.868	208.993	128.535	4388.85	17.5131	176.443	185.645	98.5493	3898.54	15.5565	181.094	193.512	106.909	4063.76	16.2158	198.114	192.068	100.618	4033.42	16.0948
sp|Q14AX6|CDK12_MOUSE	Cdk12	CDK12_MOUSE Cyclin-dependent kinase 12	1024	22	C	0.918313	13007.8	11945.2	172.383	194.877	133.221	4287.3	17.1815	183.751	188.745	124.767	4152.38	16.6408	184.097	207.642	141.811	4568.13	18.3069	170.094	181.808	111.052	3999.77	16.0292	173.308	190.933	122.103	4200.52	16.8337	157.985	170.225	103.441	3744.95	15.008
sp|Q5SUA5|MYO1G_MOUSE	Myo1g	MYO1G_MOUSE Unconventional myosin-Ig	401	4	C	0.918366	952.322	874.58	64.2809	76.2342	42.5328	304.937	16.6915	62.0167	77.4167	45.52	309.667	16.9504	65.9646	84.4295	50.8251	337.718	18.4858	82.4979	76.0102	27.9287	304.041	16.6424	62.7486	67.7301	31.6577	270.92	14.8295	75.4702	74.9048	24.3274	299.619	16.4004
sp|P24288|BCAT1_MOUSE	Bcat1	BCAT1_MOUSE Branched-chain-amino-acid aminotransferase, cytosolic	3496	46	C	0.918404	23501.8	21584.1	161.197	172.123	120.104	7917.66	17.5613	156.586	169.054	111.503	7776.47	17.2481	159.705	169.731	116.193	7807.62	17.3172	133.843	154.776	110.137	7119.72	15.7915	139.367	158.893	108.817	7309.09	16.2115	137.239	155.55	103.895	7155.28	15.8703
sp|Q8JZY4|MRRP3_MOUSE	Kiaa0391	MRRP3_MOUSE Mitochondrial ribonuclease P protein 3	5270	3	C	0.918457	1701.03	1562.32	189.725	178.109	112.598	534.326	16.3736	196.326	202.174	135.202	606.523	18.5859	210.656	186.726	107.964	560.178	17.1658	198.096	176.094	97.566	528.282	16.1883	190.363	173.15	101.776	519.451	15.9177	183.443	171.529	90.1954	514.587	15.7687
sp|Q3TWW8|SRSF6_MOUSE	Srsf6	SRSF6_MOUSE Serine/arginine-rich splicing factor 6	1065	53	C	0.91846	32113.7	29495.1	177.921	200.065	120.086	10603.5	17.211	162.802	196.099	116.709	10393.3	16.8698	185.603	209.752	125.533	11116.9	18.0443	171.415	187.659	110.19	9945.95	16.1437	184.56	190.845	110.96	10114.8	16.4178	156.337	178.007	104.911	9434.39	15.3134
sp|Q8CFX1|G6PE_MOUSE	H6pd	G6PE_MOUSE GDH/6PGL endoplasmic bifunctional protein	670	42	C	0.918588	23007.6	21134.5	121.017	179.227	151.821	7527.53	17.0529	117.558	185.31	148.146	7783.03	17.6317	125.19	183.263	157.043	7697.06	17.437	108.513	163.722	134.061	6876.3	15.5776	121.131	166.195	137.704	6980.17	15.8129	107.426	173.287	141.815	7278.05	16.4877
sp|P47791|GSHR_MOUSE	Gsr	GSHR_MOUSE Glutathione reductase, mitochondrial	164	26	C	0.918612	16382	15048.7	215.589	217.158	134.48	5646.1	17.9636	204.221	202.683	119.776	5269.76	16.7662	212.256	210.238	117.82	5466.18	17.3912	195.298	190.785	110.214	4960.42	15.7821	196.075	194.183	105.861	5048.76	16.0631	206.922	193.829	113.174	5039.56	16.0338
sp|Q9D711|PIR_MOUSE	Pir	PIR_MOUSE Pirin	4690	10	C	0.91869	5808.74	5336.43	156.599	196.095	102.335	1960.95	17.5946	142.211	180.481	92.5238	1804.81	16.1937	161.227	204.298	110.506	2042.98	18.3306	143.369	175.708	87.6994	1757.08	15.7654	130.719	181.157	99.0371	1811.57	16.2543	146.755	176.778	83.1361	1767.78	15.8614
sp|Q62415|ASPP1_MOUSE	Ppp1r13b	ASPP1_MOUSE Apoptosis-stimulating of p53 protein 1	2345	2	C	0.918827	1105.02	1015.32	189.424	189.424	214.478	378.849	17.8674	175.273	175.273	199.318	350.546	16.5326	187.811	187.811	206.476	375.621	17.7152	154.192	154.192	167.386	308.385	14.5442	172.773	172.773	187.783	345.545	16.2967	180.694	180.694	180.9	361.389	17.0439
sp|Q91VH2|SNX9_MOUSE	Snx9	SNX9_MOUSE Sorting nexin-9	1405	53	C	0.918921	27186.7	24982.4	157.309	177.385	132.708	9401.38	18.021	146.341	163.42	115.52	8661.25	16.6023	154.167	172.152	123.574	9124.07	17.4894	141.328	157.294	114.604	8336.57	15.9799	132.888	155.934	110.951	8264.49	15.8417	136.183	158.139	114.351	8381.36	16.0658
tr|B1AUX5|B1AUX5_MOUSE	Arhgap4	B1AUX5_MOUSE Protein Arhgap4	4936	1	C	0.918922	44.8763	41.2378	15.0194	15.0194	0	15.0194	17.4413	14.9608	14.9608	0	14.9608	17.3732	14.8961	14.8961	0	14.8961	17.2981	12.7653	12.7653	0	12.7653	14.8237	14.2498	14.2498	0	14.2498	16.5476	14.2227	14.2227	0	14.2227	16.5162
sp|Q9WV92-2|E41L3_MOUSE	Epb41l3	E41L3_MOUSE Isoform 2 of Band 4.1-like protein 3	1005	130	C	0.918972	64745.5	59499.3	144.434	169.607	122.717	22048.9	17.7463	138.65	160.539	114.786	20870	16.7975	146.963	167.897	119.254	21826.6	17.5674	130.093	152.089	111.573	19771.5	15.9134	126.39	154.372	111.561	20068.4	16.1523	125.21	151.226	108.201	19659.4	15.8231
sp|O08967|CYH3_MOUSE	Cyth3	CYH3_MOUSE Cytohesin-3	658	11	C	0.919128	6430.92	5910.84	216.022	193.896	67.6737	2132.86	17.2817	223.226	192.927	65.3463	2122.2	17.1953	224.335	197.806	69.2137	2175.86	17.6301	190.712	180.126	66.5714	1981.39	16.0544	191.102	176.307	61.5023	1939.38	15.7139	195.786	180.915	59.5868	1990.07	16.1247
sp|Q923B0|GGACT_MOUSE	Ggact	GGACT_MOUSE Gamma-glutamylaminecyclotransferase	6270	1	C	0.919167	155.035	142.503	59.3207	59.3207	0	59.3207	19.9372	40.0685	40.0685	0	40.0685	13.4667	55.6454	55.6454	0	55.6454	18.702	52.0885	52.0885	0	52.0885	17.5065	43.2579	43.2579	0	43.2579	14.5386	47.1563	47.1563	0	47.1563	15.8489
tr|Q9D1M1|Q9D1M1_MOUSE	Polr1d	Q9D1M1_MOUSE DNA-directed RNA polymerases I and III subunit RPAC2	1747	3	C	0.919195	2882.64	2649.7	306.636	307.73	123.25	923.19	16.6872	332.999	306.292	94.7885	918.876	16.6092	341.486	346.856	156.638	1040.57	18.8088	295.301	297.913	126.293	893.739	16.1548	297.252	318.854	168.489	956.561	17.2903	285.495	266.468	100.077	799.405	14.4497
sp|Q9Z1B5|MD2L1_MOUSE	Mad2l1	MD2L1_MOUSE Mitotic spindle assembly checkpoint protein MAD2A	1815	28	C	0.919309	13612.4	12514	136.195	164.836	111.88	4615.41	17.6657	129.081	160.033	110.879	4480.92	17.151	141.09	161.287	103.705	4516.03	17.2854	133.071	149.655	97.3879	4190.34	16.0388	144.142	151.032	104.872	4228.9	16.1864	141.369	146.24	94.5694	4094.73	15.6728
sp|Q8C2B3|HDAC7_MOUSE	Hdac7	HDAC7_MOUSE Histone deacetylase 7	5296	14	C	0.919351	6960.79	6399.41	148.896	167.251	102.732	2341.51	17.526	130.768	164.198	111.472	2298.77	17.2061	138.579	165.75	105.879	2320.51	17.3688	136.947	147.999	91.6419	2071.98	15.5086	133.422	151.724	92.2711	2124.14	15.899	142.315	157.378	96.7122	2203.29	16.4915
sp|Q8K301|DDX52_MOUSE	Ddx52	DDX52_MOUSE Probable ATP-dependent RNA helicase DDX52	3103	19	C	0.91937	8869.61	8154.45	179.152	160.384	94.9549	3047.29	17.8999	156.691	146.759	88.634	2788.42	16.3793	181.155	159.679	96.3466	3033.9	17.8213	147.864	141.309	85.3541	2684.88	15.7711	152.945	147.131	91.9526	2795.48	16.4208	155.831	140.742	86.0205	2674.09	15.7077
sp|Q9D1B9|RM28_MOUSE	Mrpl28	RM28_MOUSE 39S ribosomal protein L28, mitochondrial	292	15	C	0.919574	11056.1	10166.9	238.228	245.559	140.034	3683.39	17.3557	232.721	237.183	135.749	3557.74	16.7637	256.862	254.33	143.043	3814.95	17.9756	233.302	228.368	131.465	3425.52	16.1406	225.348	229.917	129.356	3448.75	16.2501	215.439	219.508	128.586	3292.61	15.5144
sp|O08796|EF2K_MOUSE	Eef2k	EF2K_MOUSE Eukaryotic elongation factor 2 kinase	121	12	C	0.919665	5882.26	5409.71	127.98	173.086	128.342	2077.03	18.3939	120.119	157.09	105.511	1885.08	16.694	122.434	160.013	101.451	1920.15	17.0046	121.202	151.721	94.345	1820.66	16.1235	126.257	152.61	96.9033	1831.32	16.2179	121.695	146.477	84.8057	1757.73	15.5662
sp|Q8C6B9|AROS_MOUSE	Rps19bp1	AROS_MOUSE Active regulator of SIRT1	1082	21	C	0.919715	9265.59	8521.7	131.122	145.138	89.5082	3047.9	17.1353	122.39	149.322	116.791	3135.76	17.6292	125.291	146.758	90.9602	3081.93	17.3266	107.277	134.775	90.8745	2830.28	15.9118	106.285	136.076	85.0106	2857.6	16.0654	104.559	134.944	88.669	2833.82	15.9317
sp|Q9QZF2|GPC1_MOUSE	Gpc1	GPC1_MOUSE Glypican-1	1291	16	C	0.919745	7949.62	7311.62	171.389	171.069	110.622	2737.11	17.935	151.69	158.284	95.3228	2532.54	16.5946	164.585	167.498	104.749	2679.97	17.5606	150.907	151.685	90.6492	2426.96	15.9028	157.205	146.393	83.8613	2342.3	15.348	151.911	158.898	94.7569	2542.36	16.659
sp|Q00547|HMMR_MOUSE	Hmmr	HMMR_MOUSE Hyaluronan mediated motility receptor	4091	30	C	0.919766	19348.7	17796.3	186.744	210.836	120.347	6325.07	17.028	203.453	224.319	132.013	6729.56	18.117	179.957	209.803	117.356	6294.09	16.9446	192.69	195.143	105.693	5854.3	15.7607	174.399	194.926	110.243	5847.78	15.7431	209.94	203.14	103.889	6094.21	16.4065
sp|A2RTL5|RSRC2_MOUSE	Rsrc2	RSRC2_MOUSE Arginine/serine-rich coiled-coil protein 2	4875	11	C	0.919796	10729.5	9868.93	337.517	332.719	212.097	3659.91	17.7679	272.923	271.859	175.001	2990.45	14.5179	376.143	370.829	229.61	4079.12	19.8031	284.838	304.619	189.376	3350.81	16.2673	356.892	328.085	203.912	3608.94	17.5205	269.297	264.471	156.437	2909.18	14.1233
sp|P19253|RL13A_MOUSE	Rpl13a	RL13A_MOUSE 60S ribosomal protein L13a	3221	141	C	0.919815	81576.8	75035.6	182.967	194.525	142.195	27428	17.5133	166.657	193.038	148.258	27218.4	17.3795	181.416	190.996	145.778	26930.4	17.1956	172.022	181.511	132.087	25593.1	16.3417	184.124	186.044	135.477	26232.2	16.7498	159.168	164.612	121.496	23210.3	14.8202
sp|O35654|DPOD2_MOUSE	Pold2	DPOD2_MOUSE DNA polymerase delta subunit 2	1709	10	C	0.919971	3908.33	3595.55	118.366	131.615	87.1686	1316.15	17.5396	111.202	127.059	73.7207	1270.59	16.9325	116.629	132.159	85.0072	1321.59	17.6121	99.8655	116.478	75.3368	1164.78	15.5224	99.3801	116.516	77.3801	1165.16	15.5274	104.369	126.561	85.8664	1265.61	16.8661
sp|Q08024-2|PEBB_MOUSE	Cbfb	PEBB_MOUSE Isoform 2 of Core-binding factor subunit beta	2613	6	C	0.919984	2560.2	2355.34	85.9315	134.467	141.004	806.801	16.4133	88.687	138.121	138.284	828.724	16.8593	109.114	154.112	141.582	924.674	18.8112	85.8429	129.309	131.398	775.857	15.7838	93.7169	136.75	125.887	820.5	16.692	89.9604	126.497	123.05	758.984	15.4405
sp|A2A7S8-2|K1522_MOUSE	Kiaa1522	K1522_MOUSE Isoform 2 of Uncharacterized protein KIAA1522	220	1	C	0.920003	89.3119	82.1672	30.4898	30.4898	0	30.4898	17.7805	30.1865	30.1865	0	30.1865	17.6036	28.6356	28.6356	0	28.6356	16.6992	32.0947	32.0947	0	32.0947	18.7164	28.829	28.829	0	28.829	16.812	21.2435	21.2435	0	21.2435	12.3884
sp|P24860|CCNB1_MOUSE	Ccnb1	CCNB1_MOUSE G2/mitotic-specific cyclin-B1	3740	11	C	0.920093	6662.76	6130.36	160.367	202.999	152.508	2232.99	17.4546	144.159	196.995	150.58	2166.94	16.9383	147.27	205.712	148.224	2262.83	17.6879	122.137	185.644	141.366	2042.08	15.9623	129.251	191.906	139.679	2110.96	16.5007	118.266	179.757	131.426	1977.32	15.4561
sp|Q8BG17|NOL12_MOUSE	Nol12	NOL12_MOUSE Nucleolar protein 12	3607	7	C	0.920154	4569.66	4204.79	194.885	216.708	121.683	1516.96	17.2884	178.744	194.868	109.78	1364.08	15.546	222.809	241.232	138.105	1688.62	19.2448	168.671	205.224	113.208	1436.57	16.3722	189.845	212.159	118.232	1485.11	16.9254	177.706	183.302	95.6916	1283.11	14.6233
sp|P54276|MSH6_MOUSE	Msh6	MSH6_MOUSE DNA mismatch repair protein Msh6	786	54	C	0.92016	25585.6	23542.8	136.142	156.049	121.311	8426.65	17.1523	138.615	155.981	125.587	8422.98	17.1448	144.458	161.777	122.541	8735.95	17.7819	130.393	144.283	116.651	7791.28	15.859	130.703	144.877	114.868	7823.34	15.9243	126.549	146.819	118.42	7928.22	16.1377
sp|Q91VL8|TE2IP_MOUSE	Terf2ip	TE2IP_MOUSE Telomeric repeat-binding factor 2-interacting protein 1	4294	6	C	0.920167	2830.65	2604.67	118.985	156.883	124.378	941.297	17.3182	120.016	155.39	114.047	932.338	17.1533	114.811	159.503	125.882	957.015	17.6073	99.1295	149.375	123.478	896.252	16.4894	112.048	142.381	110.13	854.287	15.7173	111.022	142.355	108.241	854.132	15.7145
sp|Q9CQ75|NDUA2_MOUSE	Ndufa2	NDUA2_MOUSE NADH dehydrogenase [ubiquinone] 1 alpha subcomplex subunit 2	1680	24	C	0.92022	15938.9	14667.3	181.138	235.349	187.383	5648.37	18.455	159.423	221.983	167.619	5327.58	17.4069	160.371	206.789	153.924	4962.95	16.2155	165.352	214.455	148.948	5146.92	16.8166	160.274	205.284	141.917	4926.82	16.0975	147.624	191.398	128.81	4593.55	15.0086
sp|Q08288|LYAR_MOUSE	Lyar	LYAR_MOUSE Cell growth-regulating nucleolar protein	4091	46	C	0.920297	23748.5	21855.7	130.509	178.513	158.934	8211.58	18.0062	114.264	162.114	140.089	7457.24	16.3521	123.089	175.645	155.491	8079.68	17.717	110.566	159.109	144.224	7319.03	16.049	114.381	164.738	147.651	7577.94	16.6168	98.1684	151.276	132.046	6958.71	15.2589
sp|Q9CWR0|ARHGP_MOUSE	Arhgef25	ARHGP_MOUSE Rho guanine nucleotide exchange factor 25	634	20	C	0.920352	7987.61	7351.41	94.6234	126.915	94.39	2538.3	16.548	99.2924	142.375	129.737	2847.49	18.5637	101.81	130.091	90.0588	2601.82	16.9621	106.184	120.61	82.5186	2412.21	15.7259	99.791	122.355	83.1913	2447.09	15.9534	104.652	124.606	89.7708	2492.11	16.2469
sp|Q9DBE9|SPB1_MOUSE	Ftsj3	SPB1_MOUSE pre-rRNA processing protein FTSJ3	395	52	C	0.920413	30952.1	28488.7	184.909	198.497	138.607	10321.8	17.3649	179.481	193.367	138.179	10055.1	16.9161	179.265	203.369	136.283	10575.2	17.7911	169.921	186.414	125.101	9693.54	16.3079	178.699	192.16	127.127	9992.3	16.8105	152.487	169.286	113.715	8802.89	14.8095
sp|Q3U269|TSTD2_MOUSE	Tstd2	TSTD2_MOUSE Thiosulfate sulfurtransferase/rhodanese-like domain-containing protein 2	5679	6	C	0.920441	2424.73	2231.82	83.3398	135.875	154.121	815.25	17.5076	85.0267	131.503	137.515	789.02	16.9443	80.134	136.744	159.461	820.461	17.6195	80.751	126.04	150.512	756.242	16.2404	71.7715	127.062	155.644	762.37	16.372	74.7541	118.868	133.603	713.21	15.3163
sp|Q9EQH4|TAF8_MOUSE	Taf8	TAF8_MOUSE Transcription initiation factor TFIID subunit 8	4722	4	C	0.920466	1188.35	1093.84	83.916	96.801	64.4293	387.204	16.9663	95.4041	96.8518	65.3619	387.407	16.9752	92.6098	103.436	70.2362	413.742	18.1292	85.0091	92.0589	63.3284	368.236	16.1352	78.7057	85.7854	56.6658	343.142	15.0356	89.3239	95.6153	55.7904	382.461	16.7585
sp|B1AUR6|MMS22_MOUSE	Mms22l	MMS22_MOUSE Protein MMS22-like	5013	3	C	0.920569	1184.73	1090.63	168.375	134.307	61.7144	402.921	17.708	160.904	128.893	58.8833	386.679	16.9942	156.199	131.711	62.8154	395.133	17.3657	125.453	118.033	55.1843	354.098	15.5623	133.998	123.553	52.5755	370.66	16.2902	153.937	121.957	56.5636	365.87	16.0797
sp|P52480|KPYM_MOUSE	Pkm	KPYM_MOUSE Pyruvate kinase PKM	125	529	C	0.920619	204507	188273	72.3669	124.045	125.221	65619.8	16.7065	81.0528	140.835	172.106	74501.7	18.9678	71.0651	121.712	120.259	64385.5	16.3923	74.0247	116.629	112.197	61697	15.7078	77.6322	118.76	114.909	62824	15.9947	77.4888	120.514	112.894	63752	16.231
sp|P97324|G6PD2_MOUSE	G6pd2	G6PD2_MOUSE Glucose-6-phosphate 1-dehydrogenase 2	2911	19	C	0.920655	14295	13160.7	258.027	240.634	135.97	4572.05	16.6525	260.165	258.073	117.491	4903.39	17.8593	273.43	253.66	147.53	4819.53	17.5538	222.332	237.471	152.81	4511.94	16.4335	220.951	225.337	134.521	4281.4	15.5938	226.568	229.863	131.201	4367.39	15.907
sp|Q99JF8|PSIP1_MOUSE	Psip1	PSIP1_MOUSE PC4 and SFRS1-interacting protein	2536	71	C	0.920731	41414.8	38131.9	166.062	200.328	136.04	14223.3	17.8804	140.876	177.487	123.78	12601.6	15.8418	169.081	205.491	142.392	14589.9	18.3412	147.828	183.113	121.853	13001	16.3439	152.325	188.045	125.913	13351.2	16.7841	133.379	165.912	107.047	11779.7	14.8086
sp|Q8K124|PKHO2_MOUSE	Plekho2	PKHO2_MOUSE Pleckstrin homology domain-containing family O member 2	1261	35	C	0.920849	18788.2	17301.1	131.706	172.413	143.494	6034.45	16.7209	130.254	194.505	187.127	6807.66	18.8633	133.493	169.889	143.205	5946.12	16.4761	117.022	164.134	137.438	5744.7	15.918	124.616	165.791	139.447	5802.7	16.0787	128.23	164.392	134.172	5753.73	15.943
sp|Q9QUJ7|ACSL4_MOUSE	Acsl4	ACSL4_MOUSE Long-chain-fatty-acid--CoA ligase 4	361	56	C	0.920861	32579.8	30001.5	121.072	189.801	156.658	10628.8	16.9841	150.942	200.821	154.289	11246	17.9702	126.172	191.161	152.709	10705	17.1058	120.674	174.9	140.082	9794.38	15.6507	124.147	181.487	141.814	10163.3	16.2401	129.747	179.354	140.903	10043.8	16.0492
tr|E9PWJ4|E9PWJ4_MOUSE	Auts2	E9PWJ4_MOUSE Protein Auts2	6186	3	C	0.921107	382.782	352.583	47.4517	45.0889	5.52854	135.267	18.3945	40.3301	39.4409	6.92201	118.323	16.0904	45.2682	43.0639	5.00275	129.192	17.5684	37.4355	37.4203	1.55573	112.261	15.266	42.2549	44.0036	6.32811	132.011	17.9518	39.4315	36.1036	6.33888	108.311	14.7289
sp|P62082|RS7_MOUSE	Rps7	RS7_MOUSE 40S ribosomal protein S7	2617	70	C	0.921119	39918.3	36769.5	132.783	183.113	156.216	12817.9	16.7144	154.066	202.055	176.126	14143.8	18.4434	145.912	185.095	153.166	12956.6	16.8953	132.314	175.032	143.538	12252.3	15.9768	133.819	180.12	146.772	12608.4	16.4412	148.58	170.125	131.374	11908.8	15.5289
sp|P97822|AN32E_MOUSE	Anp32e	AN32E_MOUSE Acidic leucine-rich nuclear phosphoprotein 32 family member E	4091	34	C	0.921142	14426.2	13288.6	95.2241	146.008	147.825	4964.27	17.912	89.6976	136.64	133.493	4645.77	16.7628	88.9973	141.651	137.752	4816.15	17.3776	83.2597	131.16	127.849	4459.44	16.0905	78.6105	131.591	125.891	4474.09	16.1433	85.3377	128.089	120.315	4355.04	15.7138
sp|Q61578|ADRO_MOUSE	Fdxr	ADRO_MOUSE NADPH:adrenodoxin oxidoreductase, mitochondrial	5344	10	C	0.921241	5219.21	4808.15	218.132	176.558	92.7627	1765.58	17.6077	204.79	169.908	89.2706	1699.08	16.9445	212.317	175.455	90.7695	1754.55	17.4976	177.208	154.031	80.8197	1540.31	15.361	180.93	165.552	87.8237	1655.52	16.51	189.594	161.232	83.5053	1612.32	16.0792
sp|Q9DCX1|MD2BP_MOUSE	Mad2l1bp	MD2BP_MOUSE MAD2L1-binding protein	3478	5	C	0.921268	2113.92	1947.48	132.786	143.61	88.8438	718.049	17.6798	132.384	135.157	73.6883	675.787	16.6393	138.935	144.016	80.3911	720.081	17.7299	126.375	128.918	68.2216	644.588	15.8711	137.619	132.938	67.6822	664.688	16.366	123.235	127.642	71.6567	638.208	15.714
sp|P84104|SRSF3_MOUSE	Srsf3	SRSF3_MOUSE Serine/arginine-rich splicing factor 3	1287	53	C	0.921333	29895.3	27543.5	135.231	182.924	140.613	9694.99	16.8788	142.23	188.561	136.746	9993.72	17.3989	144.401	192.577	143.764	10206.6	17.7695	134.67	173.51	123.542	9196.05	16.0102	147.202	180.816	131.099	9583.23	16.6842	130.648	165.364	116.017	8764.27	15.2584
sp|Q5SWD9|TSR1_MOUSE	Tsr1	TSR1_MOUSE Pre-rRNA-processing protein TSR1 homolog	868	43	C	0.921348	25322.7	23331	144.274	197.526	173.718	8493.61	17.4573	135.694	187.502	166.447	8062.6	16.5714	159.063	203.872	178.989	8766.5	18.0181	141.586	180.196	146.581	7748.45	15.9257	125.156	188.193	153.552	8092.28	16.6324	135.494	174.193	140.504	7490.31	15.3951
sp|Q99K23|UFSP2_MOUSE	Ufsp2	UFSP2_MOUSE Ufm1-specific protease 2	3472	30	C	0.92148	12290.4	11325.4	118.798	136.83	111.037	4104.89	17.382	122.757	135.421	102.921	4062.63	17.2031	117.102	137.429	109.549	4122.87	17.4581	118.759	123.802	93.7027	3714.07	15.7271	113.585	128.106	103.598	3843.19	16.2738	121.043	125.603	93.9113	3768.09	15.9558
sp|Q80VJ3|DNPH1_MOUSE	Dnph1	DNPH1_MOUSE 2'-deoxynucleoside 5'-phosphate N-hydrolase 1	3763	13	C	0.9216	5420.56	4995.59	120.136	132.106	79.95	1717.38	16.4877	127.623	151.694	105.687	1972.02	18.9323	120.75	133.166	78.0154	1731.16	16.62	114.851	125.69	70.577	1633.98	15.687	121.848	126.482	71.0786	1644.27	15.7858	113.174	132.103	80.1412	1717.34	16.4873
sp|P13439|UMPS_MOUSE	Umps	UMPS_MOUSE Uridine 5'-monophosphate synthase	609	53	C	0.921612	34940.5	32201.6	200.331	223.228	160.509	11831.1	17.621	194.983	213.433	154.228	11312	16.8478	194.125	222.592	157.762	11797.4	17.5708	165.908	200.694	139.55	10636.8	15.8422	173.594	206.029	146.05	10919.6	16.2634	175.551	200.853	136.022	10645.2	15.8548
sp|Q60854|SPB6_MOUSE	Serpinb6	SPB6_MOUSE Serpin B6	4311	149	C	0.921698	66338.9	61144.4	106.096	147.708	142.532	22008.6	17.2639	114.81	151.392	156.262	22557.5	17.6945	106.408	146.126	137.878	21772.8	17.079	103.962	134.806	125.611	20086.1	15.7559	95.4825	138.253	129.916	20599.8	16.1588	99.4182	137.305	127.481	20458.5	16.048
tr|A0JNY3|A0JNY3_MOUSE	Gphn	A0JNY3_MOUSE Gephyrin	929	22	C	0.921727	10282.5	9477.68	140.913	158.797	122.242	3493.52	17.6796	132.013	151.038	113.291	3322.85	16.8159	147.755	157.552	118.569	3466.15	17.541	132.933	142.497	101.438	3134.94	15.8649	135.411	146.584	105.892	3224.85	16.32	132.66	141.722	99.0686	3117.89	15.7786
sp|P62876|RPAB5_MOUSE	Polr2l	RPAB5_MOUSE DNA-directed RNA polymerases I, II, and III subunit RPABC5	3234	8	C	0.921733	4431.87	4085	213.841	186.005	90.5707	1488.04	17.4717	207.529	182.317	98.1504	1458.54	17.1253	220.187	185.662	91.4795	1485.29	17.4394	201.256	183.762	101.254	1470.09	17.2609	186.803	166.248	80.5932	1329.98	15.6159	173.727	160.616	81.1832	1284.93	15.0869
sp|Q91WC9|DGLB_MOUSE	Daglb	DGLB_MOUSE Sn1-specific diacylglycerol lipase beta	5869	2	C	0.921738	1300.29	1198.52	215.397	215.397	254.544	430.793	17.2399	234.591	234.591	285.56	469.182	18.7762	200.157	200.157	238.997	400.313	16.0201	208.106	208.106	254.16	416.212	16.6564	204.304	204.304	235.046	408.608	16.3521	186.852	186.852	209.135	373.705	14.9553
sp|Q9CQT5|POMP_MOUSE	Pomp	POMP_MOUSE Proteasome maturation protein	4013	8	C	0.921758	5373.69	4953.24	271.616	216.345	171.294	1730.76	16.7597	302.264	244.855	173.045	1958.84	18.9683	261.763	210.512	167.574	1684.09	16.3078	259.9	211.413	165.221	1691.3	16.3776	252.083	202.651	159.343	1621.21	15.6988	252.419	205.091	152.845	1640.73	15.8878
sp|P47911|RL6_MOUSE	Rpl6	RL6_MOUSE 60S ribosomal protein L6	844	122	C	0.921785	83450.9	76923.8	211.564	220.031	147.702	26843.7	16.7381	197.587	237.891	195.332	29022.7	18.0968	220.204	226.102	152.613	27584.5	17.2	203.31	213.209	132.444	26011.5	16.2192	220.365	222.789	139.428	27180.3	16.948	189.415	194.524	119.502	23732	14.7978
sp|Q8BH51|COX14_MOUSE	Cox14	COX14_MOUSE Cytochrome c oxidase assembly protein COX14	5976	2	C	0.921847	1614.16	1488.01	339.929	339.929	97.1381	679.858	21.9155	302.734	302.734	68.4065	605.467	19.5175	164.42	164.42	17.27	328.84	10.6003	322.583	322.583	96.0396	645.166	20.7972	213.186	213.186	27.2397	426.373	13.7443	208.237	208.237	12.9319	416.474	13.4252
sp|P62852|RS25_MOUSE	Rps25	RS25_MOUSE 40S ribosomal protein S25	344	52	C	0.921848	35122.5	32377.6	229.232	219.457	156.115	11411.7	16.9062	231.788	240.12	288.342	12486.2	18.4981	222.396	215.858	153.262	11224.6	16.629	219.469	213.365	147.034	11095	16.437	219.079	209.488	145.391	10893.4	16.1383	209.525	199.793	134.776	10389.2	15.3914
tr|E9PZ26|E9PZ26_MOUSE	Brd1	E9PZ26_MOUSE Protein Brd1	4763	6	C	0.921887	3304.39	3046.27	141.29	176.626	77.2461	1059.75	16.6873	185.157	197.034	84.7487	1182.21	18.6155	148.959	177.072	76.2955	1062.43	16.7294	125.053	162.797	69.6924	976.783	15.3808	133.412	168.703	69.7973	1012.22	15.9388	153.485	176.212	67.9202	1057.27	16.6482
sp|P26638|SYSC_MOUSE	Sars	SYSC_MOUSE Serine--tRNA ligase, cytoplasmic	902	92	C	0.921895	51025.9	47040.5	143.878	192.512	159.662	17711.1	18.0603	137.007	177.041	140.188	16287.8	16.6089	144.856	185.076	147.818	17027	17.3627	123.006	170.586	140.799	15694	16.0034	128.35	169.33	135.562	15578.4	15.8856	131.483	171.392	137.682	15768.1	16.079
sp|P61255|RL26_MOUSE	Rpl26	RL26_MOUSE 60S ribosomal protein L26	2656	63	C	0.921974	39470	36390.3	180.559	196.543	123.939	12382.2	16.3224	179.999	220.974	224.177	13921.4	18.3513	203.535	208.991	131.146	13166.4	17.3561	180.386	193.638	109.523	12199.2	16.0811	183.571	204.423	123.898	12878.7	16.9768	165.054	179.562	101.389	11312.4	14.9122
sp|O35613|DAXX_MOUSE	Daxx	DAXX_MOUSE Death domain-associated protein 6	4531	4	C	0.922287	882.434	813.857	26.6316	68.9896	102.137	275.958	16.2683	29.951	76.8985	112.945	307.594	18.1333	29.8531	74.7206	108.578	298.882	17.6197	30.7742	65.3683	91.0188	261.473	15.4144	31.0844	74.5757	106.37	298.303	17.5856	23.2264	63.5203	92.9984	254.081	14.9786
sp|Q64695|EPCR_MOUSE	Procr	EPCR_MOUSE Endothelial protein C receptor	6205	1	C	0.922366	400.56	369.463	134.756	134.756	0	134.756	17.5003	136.864	136.864	0	136.864	17.7741	128.94	128.94	0	128.94	16.7449	119.473	119.473	0	119.473	15.5155	134.242	134.242	0	134.242	17.4335	115.748	115.748	0	115.748	15.0317
sp|Q9D0F6|RFC5_MOUSE	Rfc5	RFC5_MOUSE Replication factor C subunit 5	2249	24	C	0.92238	14936.9	13777.5	221.696	208.126	147.485	4995.02	17.3955	210.781	208.25	155.869	4998	17.4059	231.466	205.995	147.682	4943.89	17.2174	204.12	192.003	136.81	4608.08	16.048	191.293	192.29	139.481	4614.96	16.0719	203.624	189.769	132.488	4554.46	15.8612
sp|Q99PU7|BAP1_MOUSE	Bap1	BAP1_MOUSE Ubiquitin carboxyl-terminal hydrolase BAP1	4840	3	C	0.922463	934.713	862.238	37.907	95.7512	100.641	287.254	15.9856	36.0704	121.351	149.24	364.052	20.2594	43.7054	94.4689	89.0387	283.407	15.7715	32.4135	92.7556	106.5	278.267	15.4855	45.6855	96.1254	94.6853	288.376	16.0481	37.6823	98.5316	115.049	295.595	16.4498
sp|Q9CQT1|MTNA_MOUSE	Mri1	MTNA_MOUSE Methylthioribose-1-phosphate isomerase	3798	36	C	0.922482	14124.5	13029.6	108.997	129.557	97.2629	4664.06	17.1762	104.32	134.362	90.9442	4837.04	17.8133	110.092	128.428	93.3025	4623.42	17.0266	94.3254	118.851	89.3867	4278.65	15.7569	100.047	117.632	85.381	4234.76	15.5953	103.417	125.45	91.1458	4516.21	16.6317
sp|Q8BMC4|NOP9_MOUSE	Nop9	NOP9_MOUSE Nucleolar protein 9	1170	11	C	0.922516	5832.27	5380.36	205.13	178.292	97.6841	1961.21	17.4911	180.689	168.226	93.1046	1850.48	16.5035	199.757	183.689	98.1217	2020.58	18.0206	180.682	167.9	95.9045	1846.9	16.4716	168.901	165.53	93.0672	1820.83	16.239	167.831	155.694	84.4078	1712.63	15.2741
sp|O88700|BLM_MOUSE	Blm	BLM_MOUSE Bloom syndrome protein homolog	3474	4	C	0.922531	1395.34	1287.24	98.8729	116.741	105.599	466.963	17.4073	90.9038	112.319	105.622	449.274	16.7479	102.467	119.775	107.551	479.099	17.8597	88.6355	101.345	89.7313	405.379	15.1115	102.857	113.507	100.388	454.028	16.9251	93.9941	106.958	87.7966	427.834	15.9486
sp|Q9ESC8|AFF4_MOUSE	Aff4	AFF4_MOUSE AF4/FMR2 family member 4	4091	12	C	0.922557	4347.21	4010.55	80.3683	131.783	141.128	1581.39	18.9213	79.0584	103.727	100.422	1244.73	14.8931	93.8537	126.758	122.889	1521.09	18.1997	69.674	107.618	101.695	1291.42	15.4517	83.8251	121.363	112.433	1456.36	17.4252	74.8338	105.231	97.9578	1262.77	15.1089
tr|Q6ZWZ6|Q6ZWZ6_MOUSE	Rps12	Q6ZWZ6_MOUSE 40S ribosomal protein S12	4112	111	C	0.922717	49633.3	45797.5	83.3721	140.912	122.188	15641.3	16.3902	115.268	161.642	143.198	17942.3	18.8014	90.9634	144.592	122.197	16049.7	16.8182	84.3834	136.166	114.782	15114.4	15.8381	84.2511	135.992	115.105	15095.1	15.8178	98.1164	140.433	113.834	15588	16.3344
sp|P05627|JUN_MOUSE	Jun	JUN_MOUSE Transcription factor AP-1	1136	9	C	0.92273	3761.62	3470.96	91.9287	139.182	132.444	1252.64	17.3194	85.5339	135.913	124.246	1223.22	16.9126	94.5733	142.863	118.388	1285.76	17.7774	86.2135	125.778	96.1559	1132	15.6514	77.3551	132.545	115.26	1192.91	16.4935	96.9574	127.339	98.5406	1146.05	15.8456
sp|P15327|PMGE_MOUSE	Bpgm	PMGE_MOUSE Bisphosphoglycerate mutase	3022	6	C	0.922758	3045.96	2810.69	126.284	163.824	98.3477	982.943	16.7834	140.098	171.422	95.1108	1028.53	17.5618	142.487	172.415	92.5541	1034.49	17.6635	125.673	149.907	73.4557	899.443	15.3576	130.733	155.082	75.6036	930.493	15.8878	132.445	163.458	87.9492	980.751	16.7459
sp|Q9CWU9|NUP37_MOUSE	Nup37	NUP37_MOUSE Nucleoporin Nup37	4885	25	C	0.922805	15157.8	13987.7	159.052	201.453	143.308	5036.33	17.28	168.76	198.282	147.379	4957.05	17.008	174.478	206.576	153.253	5164.41	17.7194	158.888	181.119	123.149	4527.97	15.5358	155.728	188.151	138.857	4703.79	16.139	155.712	190.237	146.528	4755.92	16.3179
sp|Q9JI13|SAS10_MOUSE	Utp3	SAS10_MOUSE Something about silencing protein 10	4343	22	C	0.922823	13054.4	12046.9	175.173	196.429	152.065	4321.43	17.2159	172.232	190.739	149.617	4196.25	16.7172	183.569	206.216	159.066	4536.75	18.0737	175.479	183.714	136.535	4041.72	16.1016	175.823	190.895	148.408	4199.69	16.7309	156.981	172.978	128.945	3805.52	15.1606
sp|Q9D6J3|CCD94_MOUSE	Ccdc94	CCD94_MOUSE Coiled-coil domain-containing protein 94	4091	6	C	0.922907	3040.27	2805.89	115.152	159.633	178.267	957.799	16.3834	123.283	192.889	252.985	1157.33	19.7964	113.526	154.19	169.899	925.143	15.8248	120.854	154.342	167.346	926.052	15.8403	112.481	151.144	162.724	906.865	15.5121	118.054	162.162	183.763	972.972	16.6429
sp|Q6ZWY3|RS27L_MOUSE	Rps27l	RS27L_MOUSE 40S ribosomal protein S27-like	3320	7	C	0.922932	3692.44	3407.87	175.602	179.197	41.4597	1254.38	17.6665	168.999	169.839	30.7027	1188.87	16.744	170.411	178.456	42.1119	1249.19	17.5935	161.44	167.239	35.5547	1170.67	16.4876	165.791	165.438	38.3563	1158.07	16.3101	154.529	154.161	29.6313	1079.13	15.1983
sp|Q9EPB5|SERHL_MOUSE	Serhl	SERHL_MOUSE Serine hydrolase-like protein	2472	6	C	0.922969	2007.85	1853.19	36.4074	106.561	154.98	639.367	16.5595	41.0516	111.93	152.414	671.578	17.3937	40.8763	116.151	166.132	696.908	18.0498	43.9614	102.836	136.226	617.014	15.9805	40.542	98.1632	131.114	588.979	15.2544	50.4823	107.866	126.806	647.194	16.7622
sp|Q9R088|KITM_MOUSE	Tk2	KITM_MOUSE Thymidine kinase 2, mitochondrial	5868	1	C	0.923102	281.173	259.551	94.2906	94.2906	0	94.2906	17.4378	89.1533	89.1533	0	89.1533	16.4878	97.7289	97.7289	0	97.7289	18.0737	85.2732	85.2732	0	85.2732	15.7702	77.7414	77.7414	0	77.7414	14.3773	96.5366	96.5366	0	96.5366	17.8532
sp|Q9CRB2|NHP2_MOUSE	Nhp2	NHP2_MOUSE H/ACA ribonucleoprotein complex subunit 2	405	23	C	0.923243	6243.35	5764.13	49.3475	93.3989	137.02	2148.18	17.8903	52.1581	87.8505	125.268	2020.56	16.8275	55.5972	90.2003	121.384	2074.61	17.2776	48.3541	85.8346	112.866	1974.2	16.4414	50.7294	82.3708	111.037	1894.53	15.7779	49.8574	82.4087	109.522	1895.4	15.7852
sp|Q9D240|PKHJ1_MOUSE	Plekhj1	PKHJ1_MOUSE Pleckstrin homology domain-containing family J member 1	2848	3	C	0.923372	2253.39	2080.72	267.134	248.616	98.288	745.847	17.2088	277.809	248.127	91.3913	744.382	17.175	291.923	254.387	89.202	763.161	17.6083	241.828	219.134	73.9014	657.403	15.1681	250.778	234.459	83.205	703.376	16.2289	282.457	239.98	75.8682	719.939	16.611
sp|P99024|TBB5_MOUSE	Tubb5	TBB5_MOUSE Tubulin beta-5 chain	362	86	C	0.923408	23487	21688.1	42.5946	82.2396	96.6076	7072.6	15.656	42.6806	109.441	178.965	9411.94	20.8344	41.2033	81.424	95.8198	7002.46	15.5007	45.6896	82.9102	92.6466	7130.28	15.7837	42.4393	82.0835	94.6829	7059.18	15.6263	47.3367	87.1933	92.7536	7498.62	16.599
sp|Q8JZX9|BORG1_MOUSE	Cdc42ep2	BORG1_MOUSE Cdc42 effector protein 2	4577	3	C	0.923483	1408.91	1301.1	230.08	169.728	111.007	509.184	18.789	187.684	143.697	88.7368	431.092	15.9074	196.422	156.211	99.3353	468.632	17.2926	217.48	164.088	103.14	492.265	18.1647	168.77	138.442	84.2683	415.327	15.3256	156.588	131.17	77.9446	393.51	14.5206
sp|P17182|ENOA_MOUSE	Eno1	ENOA_MOUSE Alpha-enolase	597	613	C	0.923512	262226	242169	76.5173	133.59	146.764	81890.5	16.2354	87.3942	163.686	217.617	100339	19.893	74.4535	130.499	141.958	79996.1	15.8598	83.1347	129.675	135.436	79490.5	15.7596	79.2047	131.287	139.405	80478.9	15.9555	88.6478	134.093	136.503	82199.2	16.2966
sp|P35700|PRDX1_MOUSE	Prdx1	PRDX1_MOUSE Peroxiredoxin-1	790	149	C	0.923518	77926.7	71966.7	131.857	164.006	120.228	24436.9	16.3028	127.06	196.651	230.085	29301	19.5479	131.616	162.341	119.033	24188.8	16.1374	114.944	159.934	117.106	23830.2	15.8981	114.844	159.189	115.351	23719.2	15.8241	119.631	163.874	115.387	24417.3	16.2898
sp|Q9D8M7|PHF10_MOUSE	Phf10	PHF10_MOUSE PHD finger protein 10	152	11	C	0.923525	5354.71	4945.21	104.405	162.593	126.814	1788.53	17.3645	101.273	156.451	114.603	1720.96	16.7085	107.651	167.747	129.2	1845.22	17.9149	84.2241	148.995	121.115	1638.94	15.9122	89.0048	147.721	112.788	1624.93	15.7762	87.4828	152.849	121.013	1681.34	16.3238
sp|Q01149|CO1A2_MOUSE	Col1a2	CO1A2_MOUSE Collagen alpha-2(I) chain	770	469	C	0.923566	148263	136931	71.2169	109.315	107.286	51268.5	17.9767	67.5906	100.916	97.2748	47329.7	16.5956	70.3156	105.896	100.996	49665.2	17.4145	65.5305	96.8502	92.0281	45422.7	15.9269	61.837	96.554	91.9725	45283.8	15.8782	67.5715	98.5598	90.6938	46224.6	16.2081
sp|Q8R0F5|RBMX2_MOUSE	Rbmx2	RBMX2_MOUSE RNA-binding motif protein, X-linked 2	995	9	C	0.923601	4768.64	4404.32	108.925	177.975	144.166	1601.78	17.4619	116.615	147.756	102.508	1329.8	14.497	151.793	204.118	145.038	1837.06	20.0269	117.961	175.608	130.14	1580.47	17.2296	132.792	174.056	125.733	1566.5	17.0774	108.496	139.706	99.4163	1257.35	13.7072
sp|P15535|B4GT1_MOUSE	B4galt1	B4GT1_MOUSE Beta-1,4-galactosyltransferase 1	4788	11	C	0.923726	7425.04	6858.7	211.459	234.948	130.021	2584.43	18.0935	200.486	216.316	118.725	2379.48	16.6586	212.549	223.739	101.923	2461.13	17.2303	187.181	208.142	98.0345	2289.56	16.0292	208.206	208.899	100.895	2297.89	16.0874	195.03	206.477	91.3014	2271.25	15.9009
sp|Q99K95|RTF2_MOUSE	Rtfdc1	RTF2_MOUSE Protein RTF2 homolog	5101	9	C	0.923777	4852.35	4482.49	161.576	181.105	59.6467	1629.95	17.4609	177.386	178.48	56.9894	1606.32	17.2078	168.568	179.564	59.6633	1616.08	17.3123	147.823	166.913	58.2561	1502.22	16.0926	165.459	170.334	68.3471	1533.01	16.4225	168.723	160.807	62.6846	1447.26	15.5039
sp|P62918|RL8_MOUSE	Rpl8	RL8_MOUSE 60S ribosomal protein L8	2594	109	C	0.923812	61269.7	56601.7	139.309	183.577	140.249	20009.9	16.976	136.964	182.83	163.555	19928.5	16.907	153.989	195.7	145.638	21331.3	18.0971	144.786	175.679	120.623	19149	16.2457	145.886	185.018	134.169	20167	17.1093	134.413	158.584	101.692	17285.7	14.6649
sp|Q9ESX5|DKC1_MOUSE	Dkc1	DKC1_MOUSE H/ACA ribonucleoprotein complex subunit 4	3544	54	C	0.923821	28875.5	26675.8	130.362	178.171	127.168	9621.26	17.3196	124.181	167.007	121.417	9018.38	16.2343	140.693	189.553	136.739	10235.9	18.426	123.123	164.151	113.579	8864.17	15.9567	128.075	171.123	120.637	9240.62	16.6344	116.862	158.723	109.365	8571.05	15.4291
sp|Q5RJG1|NOL10_MOUSE	Nol10	NOL10_MOUSE Nucleolar protein 10	815	27	C	0.923858	17148.3	15842.6	224.688	209.745	105.262	5663.11	17.1657	217.412	210.349	109.295	5679.43	17.2151	229.857	215.029	108.16	5805.78	17.5981	201.027	193.602	96.4377	5227.26	15.8445	196.34	196.117	98.4018	5295.15	16.0503	203.685	197.045	96.2838	5320.21	16.1263
sp|Q9CY25|MIS12_MOUSE	Mis12	MIS12_MOUSE Protein MIS12 homolog	5280	6	C	0.923956	3908.02	3610.84	213.858	236.158	99.8902	1416.95	18.8453	195.327	214.524	85.6061	1287.14	17.1188	189.658	200.655	74.861	1203.93	16.0121	197.477	214.495	80.0869	1286.97	17.1166	176.59	194.678	70.9783	1168.07	15.5352	174.01	192.633	66.1005	1155.8	15.372
sp|Q9QWR8|NAGAB_MOUSE	Naga	NAGAB_MOUSE Alpha-N-acetylgalactosaminidase	4091	5	C	0.924	4035.12	3728.45	291.58	282.605	40.7444	1413.03	18.2008	250.673	248.119	24.1225	1240.6	15.9797	297.093	276.298	39.8715	1381.49	17.7946	247.148	246.316	27.4976	1231.58	15.8636	255.915	240.497	31.2576	1202.49	15.4888	257.31	258.876	28.93	1294.38	16.6725
sp|Q8C551|R51A1_MOUSE	Rad51ap1	R51A1_MOUSE RAD51-associated protein 1	5584	3	C	0.92401	1834.05	1694.68	183.949	200.302	40.9037	600.905	17.0289	178.763	197.369	33.8374	592.108	16.7796	200.281	213.681	36.0686	641.042	18.1663	151.103	181.595	67.1133	544.784	15.4385	152.973	198.074	79.7341	594.222	16.8395	142.653	185.226	76.3002	555.679	15.7472
tr|J3QNU1|J3QNU1_MOUSE	Ate1	J3QNU1_MOUSE Arginyl-tRNA--protein transferase 1	4550	5	C	0.924067	1352.32	1249.63	81.649	87.6315	36.8442	438.157	16.8396	96.0088	95.8647	32.5571	479.323	18.4217	82.2281	86.967	31.4413	434.835	16.7119	77.128	79.7359	29.2149	398.679	15.3224	76.9901	84.0732	34.5196	420.366	16.1558	82.7518	86.1168	27.8936	430.584	16.5485
sp|Q80YR6|COM1_MOUSE	Rbbp8	COM1_MOUSE DNA endonuclease RBBP8	1374	2	C	0.924067	1774.6	1639.85	342.25	342.25	359.764	684.499	20.0471	248.245	248.245	206.154	496.489	14.5408	296.806	296.806	274.818	593.613	17.3853	252.359	252.359	232.424	504.719	14.7818	296.734	296.734	285.516	593.469	17.3811	270.831	270.831	249.567	541.662	15.8638
sp|Q9DCD0|6PGD_MOUSE	Pgd	6PGD_MOUSE 6-phosphogluconate dehydrogenase, decarboxylating	1569	117	C	0.924123	68411	63220.2	154.465	199.566	137.883	23349.2	17.7383	161.535	195.8	130.052	22908.6	17.4036	150.639	189.344	125.94	22153.2	16.8297	135.569	179.278	118.723	20975.5	15.9351	145.402	182.821	118.363	21390	16.25	139.868	178.245	114.251	20854.7	15.8433
sp|Q9EP82|WDR4_MOUSE	Wdr4	WDR4_MOUSE tRNA (guanine-N(7)-)-methyltransferase non-catalytic subunit WDR4	4091	28	C	0.924133	9469.99	8751.53	61.3107	113.141	119.487	3167.94	17.3857	63.1828	110.386	114.355	3090.82	16.9625	65.921	114.687	116.245	3211.23	17.6233	55.465	104.001	106.503	2912.03	15.9813	57.6312	102.086	106.378	2858.41	15.687	61.3906	106.468	104.458	2981.09	16.3603
sp|P70349|HINT1_MOUSE	Hint1	HINT1_MOUSE Histidine triad nucleotide-binding protein 1	2630	26	C	0.924234	6547.89	6051.78	55.9149	83.1432	70.8671	2161.72	17.157	59.1336	80.2274	68.1561	2085.91	16.5553	60.121	88.4715	72.6502	2300.26	18.2565	58.8178	76.0162	64.3169	1976.42	15.6863	53.8911	79.1074	69.2127	2056.79	16.3242	60.6353	77.6374	63.4615	2018.57	16.0208
tr|Q5SV02|Q5SV02_MOUSE	Rad50	Q5SV02_MOUSE DNA repair protein RAD50	1111	80	C	0.924242	56045.4	51799.5	212.532	235.527	129.246	18842.2	17.4715	208.92	229.268	128.594	18341.4	17.0072	216.172	235.772	125.155	18861.8	17.4897	197.762	214.953	119.406	17196.3	15.9454	205.435	215.199	121.035	17215.9	15.9636	201.832	217.342	114.842	17387.3	16.1225
sp|Q9R0P3|ESTD_MOUSE	Esd	ESTD_MOUSE S-formylglutathione hydrolase	1350	69	C	0.924376	38449.6	35541.9	162.698	182.524	148.85	12594.2	17.0211	163.629	190.906	161.249	13172.5	17.8027	167.012	183.81	146.492	12682.9	17.141	145.068	170.061	136.63	11734.2	15.8589	154.649	173.184	137.405	11949.7	16.1501	159.147	171.855	133.475	11858	16.0262
sp|P46737|BRCC3_MOUSE	Brcc3	BRCC3_MOUSE Lys-63-specific deubiquitinase BRCC36	3982	16	C	0.924445	7284.5	6734.12	102.475	137.27	92.8521	2196.32	15.6672	115.228	181.605	199.991	2905.68	20.7273	111.98	136.406	91.3313	2182.5	15.5686	110.102	136.56	83.6758	2184.96	15.5861	96.0082	134.616	87.4029	2153.86	15.3643	127.943	149.706	90.4127	2395.3	17.0866
sp|P82349|SGCB_MOUSE	Sgcb	SGCB_MOUSE Beta-sarcoglycan	6030	7	C	0.924494	1339.57	1238.43	33.1075	64.2179	90.3368	449.526	17.437	26.406	60.6069	85.5117	424.248	16.4565	31.9709	66.5429	94.063	465.8	18.0683	32.0179	62.6692	91.3364	438.685	17.0165	30.5708	56.4616	76.2312	395.231	15.3309	31.1204	57.7875	78.3029	404.512	15.6909
sp|Q9EST5|AN32B_MOUSE	Anp32b	AN32B_MOUSE Acidic leucine-rich nuclear phosphoprotein 32 family member B	4091	24	C	0.924615	12833	11865.6	174.9	180.534	118.774	4332.81	17.5428	189.601	175.012	111.732	4200.28	17.0062	189.435	179.162	115.823	4299.89	17.4095	164.347	168.109	106.736	4034.63	16.3355	159.716	161.444	100.368	3874.67	15.6878	171.465	164.844	102.803	3956.27	16.0182
sp|Q8BG05|ROA3_MOUSE	Hnrnpa3	ROA3_MOUSE Heterogeneous nuclear ribonucleoprotein A3	1090	153	C	0.924632	56155.5	51923.2	105.248	120.259	94.2547	18399.6	17.0242	108.658	122.4	100.407	18727.2	17.3274	105.897	124.371	94.7551	19028.7	17.6064	99.9213	111.589	83.0956	17073.1	15.7969	100.887	114.309	87.2919	17489.2	16.1819	112.789	113.47	82.8853	17360.9	16.0632
sp|Q80UM7|MOGS_MOUSE	Mogs	MOGS_MOUSE Mannosyl-oligosaccharide glucosidase	4	32	C	0.924645	11668.2	10788.9	96.5222	120.095	103.144	3843.04	17.1128	92.4691	117.951	102.84	3774.44	16.8073	102.068	126.584	106.312	4050.7	18.0375	92.8127	110.782	90.6181	3545.01	15.7857	92.4118	111.605	95.3773	3571.35	15.903	87.8482	114.768	91.0647	3672.57	16.3537
sp|Q8QZX5|LSM10_MOUSE	Lsm10	LSM10_MOUSE U7 snRNA-associated Sm-like protein LSm10	5281	3	C	0.924689	1974.22	1825.54	244.871	214.193	74.7367	642.579	16.911	248.737	215.591	80.5993	646.774	17.0214	257.392	228.29	78.6789	684.87	18.024	223.409	202.563	62.4333	607.689	15.9928	227.574	205.02	70.6921	615.061	16.1868	226.924	200.931	69.7185	602.792	15.8639
sp|Q8K0B2|LMBD1_MOUSE	Lmbrd1	LMBD1_MOUSE Probable lysosomal cobalamin transporter	3910	5	C	0.924701	1249.69	1155.59	62.5134	86.9691	48.3122	434.845	18.0787	62.7419	84.7369	47.3589	423.684	17.6147	58.0844	78.2332	40.9852	391.166	16.2627	55.9501	76.9312	43.3509	384.656	15.9921	54.7158	72.0343	38.864	360.172	14.9742	60.5438	82.1532	49.7124	410.766	17.0776
sp|Q9D868-2|PPIH_MOUSE	Ppih	PPIH_MOUSE Isoform 2 of Peptidyl-prolyl cis-trans isomerase H	940	12	C	0.924704	9114.96	8428.64	235.733	253.329	102.632	3039.95	17.328	248.662	250.641	91.6431	3007.7	17.1441	248.004	255.609	92.1499	3067.31	17.4839	246.793	231.601	75.9652	2779.21	15.8417	233.415	232.52	87.2413	2790.23	15.9046	249.171	238.266	83.5864	2859.2	16.2977
sp|Q8VE37|RCC1_MOUSE	Rcc1	RCC1_MOUSE Regulator of chromosome condensation	3168	34	C	0.924753	14233.6	13162.5	83.5127	140.971	133.32	4793.01	17.4952	78.9508	134.345	125.257	4567.74	16.673	87.3951	143.318	132.861	4872.82	17.7865	78.4188	129.459	120.397	4401.62	16.0666	84.5083	130.997	122.126	4453.89	16.2574	72.4243	126.677	118.219	4307.03	15.7213
sp|P25206|MCM3_MOUSE	Mcm3	MCM3_MOUSE DNA replication licensing factor MCM3	1490	141	C	0.924782	58858.5	54431.3	95.2272	140.498	116.951	19810.2	17.4863	96.4924	137.303	115.839	19359.8	17.0887	98.2723	139.634	113.739	19688.5	17.3788	92.2551	127.39	99.7925	17961.9	15.8549	94.4436	129.314	101.058	18233.2	16.0943	91.9594	129.335	101.197	18236.2	16.0969
sp|Q9Z1N2|ORC1_MOUSE	Orc1	ORC1_MOUSE Origin recognition complex subunit 1	4485	6	C	0.924794	2350.79	2174	107.912	133.981	133.667	803.885	17.7662	106.774	131.97	127.419	791.819	17.4996	91.1254	125.848	139.63	755.089	16.6878	103.842	122.84	118.97	737.042	16.289	99.0456	123.938	124.765	743.631	16.4346	97.7385	115.554	104.157	693.326	15.3228
sp|Q810V0|MPP10_MOUSE	Mphosph10	MPP10_MOUSE U3 small nucleolar ribonucleoprotein protein MPP10	4286	25	C	0.924875	16433.1	15198.5	234.128	225.527	139.773	5638.18	17.8245	266.233	215.49	124.662	5387.25	17.0312	215.597	216.306	125.1	5407.64	17.0957	225.198	202.023	121.148	5050.58	15.9669	217.68	205.164	121.555	5129.11	16.2151	219.042	200.754	116.423	5018.85	15.8666
sp|Q8R3Y8|I2BP1_MOUSE	Irf2bp1	I2BP1_MOUSE Interferon regulatory factor 2-binding protein 1	68	31	C	0.924916	12376.9	11447.6	105.911	124.289	93.146	3852.97	16.1722	120.213	146.046	124.669	4527.42	19.0032	111.496	128.921	94.2225	3996.55	16.7749	107.308	121.822	89.8691	3776.47	15.8512	105.219	121.247	86.8203	3758.66	15.7764	106.873	126.21	89.4433	3912.5	16.4221
sp|Q9QZI9|SERC3_MOUSE	Serinc3	SERC3_MOUSE Serine incorporator 3	6275	1	C	0.924943	152.105	140.689	61.0763	61.0763	0	61.0763	20.8598	57.2182	57.2182	0	57.2182	19.5421	33.8107	33.8107	0	33.8107	11.5476	57.0159	57.0159	0	57.0159	19.4731	38.9949	38.9949	0	38.9949	13.3182	44.6778	44.6778	0	44.6778	15.2591
sp|Q920Q8|NS1BP_MOUSE	Ivns1abp	NS1BP_MOUSE Influenza virus NS1A-binding protein homolog	3297	23	C	0.924956	17302.5	16004.1	250.358	248.759	163.094	5721.45	17.1782	239.932	252.61	161.572	5810.03	17.4441	245.476	250.914	163.791	5771.02	17.327	230.628	231.431	137.37	5322.92	15.9816	220.441	228.636	139.385	5258.62	15.7885	227.609	235.761	136.929	5422.51	16.2806
sp|Q8CHG7|RPGF2_MOUSE	Rapgef2	RPGF2_MOUSE Rap guanine nucleotide exchange factor 2	4091	10	C	0.925003	4791.36	4432.02	128.692	163.779	117.074	1637.79	17.7569	130.935	155.576	106.429	1555.76	16.8676	127.655	159.781	109.118	1597.81	17.3235	105.558	141.812	95.0187	1418.12	15.3753	123.704	152.029	104.268	1520.29	16.483	114.557	149.361	107.992	1493.61	16.1937
sp|Q91WA1|TIPIN_MOUSE	Tipin	TIPIN_MOUSE TIMELESS-interacting protein	1047	5	C	0.925026	1471.3	1360.99	91.0519	99.3961	33.3664	496.98	17.5469	87.7398	92.7209	26.8572	463.604	16.3685	98.2383	102.143	27.8452	510.715	18.0319	80.26	88.2722	28.7887	441.361	15.5832	78.1196	92.8787	33.6828	464.394	16.3964	88.7215	91.0469	21.2753	455.235	16.073
sp|A2AVA0|SVEP1_MOUSE	Svep1	SVEP1_MOUSE Sushi, von Willebrand factor type A, EGF and pentraxin domain-containing protein 1	256	4	C	0.925058	1646.32	1522.94	103.76	136.055	75.9483	544.219	17.1718	111.417	141.508	72.0442	566.034	17.8602	105.965	134.016	69.9157	536.063	16.9145	100.13	123.794	67.2511	495.177	15.6244	92.114	121.373	69.6611	485.492	15.3188	102.959	135.567	72.172	542.268	17.1103
sp|Q8BMB0|EMSY_MOUSE	Emsy	EMSY_MOUSE Protein EMSY	5781	7	C	0.925074	1985.52	1836.76	82.3589	97.4767	84.1655	682.337	17.8516	75.8883	87.5796	76.0906	613.057	16.039	80.4954	98.5899	83.4561	690.129	18.0554	60.7991	86.1867	77.3082	603.307	15.784	68.0429	87.2059	74.6333	610.442	15.9706	68.3236	89.0011	72.3798	623.007	16.2994
sp|Q6NXI6|RPRD2_MOUSE	Rprd2	RPRD2_MOUSE Regulation of nuclear pre-mRNA domain-containing protein 2	2555	12	C	0.925114	5081.84	4701.28	99.6337	142.603	149.197	1711.23	17.4917	100.899	135.69	143.484	1628.29	16.6438	106.8	145.194	150.021	1742.32	17.8095	100.6	130.629	136.436	1567.54	16.0229	108.03	132.911	129.62	1594.93	16.3028	99.9009	128.234	135.035	1538.81	15.7292
sp|P11440|CDK1_MOUSE	Cdk1	CDK1_MOUSE Cyclin-dependent kinase 1	1024	81	C	0.925115	44797.8	41443.1	163.581	185.034	131.058	14987.7	17.3789	160.686	178.124	128.516	14428	16.7299	167.875	189.902	130.097	15382.1	17.8362	153.911	167.496	116.204	13567.2	15.7317	167.576	175.162	120.655	14188.1	16.4517	138.612	168.985	115.868	13687.8	15.8716
sp|Q6TYB5|FEZ2_MOUSE	Fez2	FEZ2_MOUSE Fasciculation and elongation protein zeta-2	4809	9	C	0.925123	4224.55	3908.23	150.267	145.64	78.2318	1310.76	16.117	119.978	180.013	168.725	1620.12	19.9209	147.707	143.741	75.7469	1293.67	15.9069	125.459	146.216	78.9896	1315.94	16.1807	119.66	142.393	75.5238	1281.53	15.7576	131.722	145.64	79.2211	1310.76	16.117
sp|P14131|RS16_MOUSE	Rps16	RS16_MOUSE 40S ribosomal protein S16	2234	77	C	0.9252	48919.8	45260.6	201.555	209.761	147.46	16151.6	17.1497	193.129	215.106	178.613	16563.2	17.5866	207.838	210.454	146.118	16205	17.2063	198.892	195.029	129.609	15017.2	15.9452	206.825	203.438	137.628	15664.7	16.6327	191.792	189.334	120.821	14578.7	15.4795
sp|Q6ZPR6|IBTK_MOUSE	Ibtk	IBTK_MOUSE Inhibitor of Bruton tyrosine kinase	3099	11	C	0.925237	4906.86	4540.01	132.565	146.682	85.4975	1613.5	17.0797	123.29	150.331	90.9113	1653.64	17.5046	129.357	149.066	83.9758	1639.72	17.3573	99.8608	128.602	77.4315	1414.62	14.9745	125.987	143.912	81.2041	1583.04	16.7573	106.828	140.214	82.1521	1542.35	16.3266
sp|P29037|TBP_MOUSE	Tbp	TBP_MOUSE TATA-box-binding protein	5883	4	C	0.92534	2001.39	1851.96	174.751	165.869	75.8996	663.478	17.2182	146.927	183.833	127.635	735.334	19.083	157.495	150.644	65.4305	602.574	15.6377	157.401	155.615	73.6695	622.461	16.1538	156.04	155.521	60.7235	622.085	16.144	152.337	151.854	67.9733	607.417	15.7633
sp|Q3UN02|LCLT1_MOUSE	Lclat1	LCLT1_MOUSE Lysocardiolipin acyltransferase 1	5388	14	C	0.925422	9945.43	9203.72	247.385	238.249	148.532	3335.48	17.4184	254.13	232.921	138.941	3260.89	17.0289	246.663	239.219	143.945	3349.06	17.4893	204.567	213.394	130.506	2987.52	15.6013	224.728	225.887	133.601	3162.42	16.5147	221.873	218.127	131.931	3053.78	15.9473
sp|Q9D2C7|BI1_MOUSE	Tmbim6	BI1_MOUSE Bax inhibitor 1	5481	5	C	0.925558	5233.77	4844.16	345.29	361.488	148.534	1807.44	17.9346	327.878	334.521	126.088	1672.6	16.5967	347.183	350.746	131.441	1753.73	17.4017	345.938	329.745	145.981	1648.72	16.3597	342.63	331.871	151.181	1659.35	16.4652	309.578	307.218	137.635	1536.09	15.2421
sp|Q8C5K5|CX038_MOUSE		CX038_MOUSE Uncharacterized protein CXorf38 homolog	1479	10	C	0.925559	6927.36	6411.68	220.233	223.067	102.897	2230.67	16.7229	247.118	237.421	101.563	2374.21	17.799	225.665	232.248	110.056	2322.48	17.4112	222.866	215.998	92.6157	2159.98	16.1929	208.085	206.855	97.1591	2068.55	15.5075	236.289	218.315	98.5858	2183.15	16.3666
tr|B1AVK5|B1AVK5_MOUSE	Col4a6	B1AVK5_MOUSE Protein Col4a6	1662	2	C	0.925601	1290.02	1194.04	210.332	210.332	30.8044	420.664	16.9346	221.857	221.857	52.1106	443.714	17.8625	212.819	212.819	23.5554	425.638	17.1348	190.979	190.979	15.9339	381.959	15.3764	197.214	197.214	18.1861	394.429	15.8784	208.826	208.826	53.0838	417.652	16.8133
sp|Q3TWL2|TM55B_MOUSE	Tmem55b	TM55B_MOUSE Type 1 phosphatidylinositol 4,5-bisphosphate 4-phosphatase	1115	8	C	0.925605	5061.65	4685.09	248.085	208.577	80.7119	1668.62	17.1197	254.303	217.543	74.7048	1740.34	17.8557	233.252	206.587	83.9064	1652.69	16.9564	206.224	188.838	80.8456	1510.7	15.4995	222.233	192.016	74.8827	1536.13	15.7604	227.211	204.782	82.2869	1638.26	16.8083
sp|Q9JMD0|ZN207_MOUSE	Znf207	ZN207_MOUSE BUB3-interacting and GLEBS motif-containing protein ZNF207	3550	20	C	0.925606	12567.4	11632.5	203.337	210.435	116.368	4208.71	17.3915	184.948	201.541	118.542	4030.82	16.6564	210.492	216.394	120.605	4327.87	17.8839	190.536	198.064	112.113	3961.29	16.369	213.875	192.989	99.3318	3859.78	15.9496	167.236	190.57	108.131	3811.39	15.7496
tr|Q8C845|Q8C845_MOUSE	Efhd2	Q8C845_MOUSE EF-hand domain-containing protein D2	28	28	C	0.925705	16252.5	15045	164.796	192.359	148.45	5386.04	17.2092	177.63	192.334	144.17	5385.35	17.207	175.288	195.752	147.18	5481.06	17.5128	158.146	178.795	131.982	5006.25	15.9957	153.523	174.574	133.154	4888.08	15.6182	152.636	183.951	140.322	5150.64	16.4571
sp|P11157|RIR2_MOUSE	Rrm2	RIR2_MOUSE Ribonucleoside-diphosphate reductase subunit M2	2516	40	C	0.925737	22510	20838.4	173.494	189.44	108.007	7577.58	17.4806	169.048	184.807	105.1	7392.3	17.0532	174.104	188.504	104.916	7540.16	17.3943	157.019	170.126	92.7436	6805.03	15.6985	159.367	173.35	95.1739	6934.01	15.996	171.63	177.483	95.3689	7099.34	16.3774
sp|Q91X78|ERLN1_MOUSE	Erlin1	ERLN1_MOUSE Erlin-1	744	26	C	0.925805	11701.2	10833	123.759	148.789	96.8591	3868.5	17.1672	121.56	149.644	101.399	3890.76	17.266	122.7	151.613	95.6548	3941.95	17.4931	110.136	139.139	86.7903	3617.61	16.0538	117.065	138.807	85.2155	3608.99	16.0156	110.943	138.709	81.5366	3606.44	16.0043
sp|Q9CRA8|EXOS5_MOUSE	Exosc5	EXOS5_MOUSE Exosome complex component RRP46	5446	7	C	0.925815	7131.72	6602.65	260.238	364.396	231.17	2550.77	18.5722	267.065	317.901	186.388	2225.31	16.2025	249.717	336.52	211.704	2355.64	17.1514	249.499	315.005	210.545	2205.03	16.0549	270.674	317.975	217.766	2225.82	16.2062	246.926	310.257	210.193	2171.8	15.8129
[truncated: 7,082 more rows]

## Sheet: Data relate to Fig. S5A
Protein Id	Gene Symbol	Description	WT1	WT2	WT3	KO1	KO2	KO3	WT	KO	ko/WT	KO1	KO2	KO3
[truncated: 29 more rows]
