# Supplementary material for: Quantitative phosphoproteomic analyses identify STK11IP as a lysosome-specific substrate of mTORC1 that regulates lysosomal acidification
Source: Nat Commun. 2022 Apr 1;13:1760. doi: 10.1038/s41467-022-29461-8 (PMC8976005; doi:10.1038/s41467-022-29461-8)
Supplement: Supplementary file 10 — Source Data [file 41467_2022_29461_MOESM10_ESM.zip]

Archive with 1 entries (1 files):
- Source Data.pzfx
